# Supplementary material for: Crystal structure of tetra-μ-acetato-bis­[(5-amino-2-methyl­sulfanyl-1,3,4-thia­diazole-κN 1)copper(II)]
Source: Acta Crystallogr E Crystallogr Commun. 2019 Jul 23;75(Pt 8):1239–42. doi: 10.1107/S2056989019010272 (PMC6690473; doi:10.1107/S2056989019010272)
Supplement: Supplementary file 1 [file e-75-01239-sup1.cif]

##############################################################################
#                                                                            #
# This CIF contains the data in a paper accepted for publication in          #
# Acta Crystallographica Section E. It conforms to the requirements of       #
# Notes for Authors for Acta Crystallographica Section E, and has been       #
# peer reviewed under the auspices of the IUCr Commission on Journals.       #
#                                                                            #
# Full details of the Crystallographic Information File format               #
# are given in the paper "The Crystallographic Information File (CIF):       #
# a New Standard Archive File for Crystallography" by S. R. Hall, F. H.      #
# Allen and I. D. Brown [Acta Cryst. (1991), A47, 655-685].                  #
#                                                                            #
# The current version of the core CIF dictionary is obtainable from          #
# ftp://ftp.iucr.org/pub/cif_core.dic.                                       #
#                                                                            #
# Software is freely available for graphical display of the structure(s)     #
# in this CIF. For information consult the CIF software page                 #
# http://www.iucr.org/resources/cif/software.                                #
#                                                                            #
# This file may be used for bona fide research purposes within the           #
# scientific community so long as proper attribution is given to the journal # 
# article from which it was obtained.                                        #
#                                                                            #
##############################################################################
data_I
_audit_creation_method
;
Olex2 1.2-beta
(compiled 2018.05.18 svn.r3508 for OlexSys, GUI svn.r5497)
;
_journal_date_recd_electronic     2019-07-10
_journal_date_accepted     2019-07-18
_journal_name_full     'Acta Crystallographica, Section E'
_journal_year     2019
_journal_volume     75
_journal_issue      8
_journal_page_first     1239
_journal_page_last     1242
_journal_paper_category     GM
_journal_paper_doi     10.1107/S2056989019010272
_journal_coeditor_code     CQ2032
_publ_contact_author_name     'Jamshid Mengnorovich Ashurov'
_publ_contact_author_address
;
Institute of Bioorganic Chemistry Academy of Sciences of Uzbekistan
M.Ulugbek, Str, 83 Tashkent 700125.
;
_publ_contact_author_email     'atom.uz@mail.ru'
_publ_contact_author_fax     '+998712627063'
_publ_contact_author_phone     '+998935514007'
_publ_section_title
;\
Crystal structure of
tetra-\m-acetato-bis[(5-amino-2-methylsulfanyl-1,3,4-thiadiazole-\
\k<i>N</i>^1^)copper(II)]
;
_publ_section_title_footnote     .
loop_
    _publ_author_name
    _publ_author_footnote
    _publ_author_address
    'Torambetov, Batirbay' .
;
National University of Uzbekistan named after Mirzo Ulugbek, 100174,
Tashkent,  Uzbekistan
;
    'Kadirova, Shaxnoza' .
;
National University of Uzbekistan named after Mirzo Ulugbek, 100174,
Tashkent,  Uzbekistan
;
    'Toshmurodov, Turdibek' .
;
Institute of the Chemistry of Plant Substances,
Academy of Sciences of Uzbekistan,
Mirzo-Ulugbek str. 77
100170, Uzbekistan
;
    'Ashurov, Jamshid Mengnorovich' .
;
Institute of Bioorganic Chemistry
Academy of Sciences of Uzbekistan
M. Ulugbek Str, 83
Tashkent, 700125
Uzbekistan
;
    'Parpiev, Nusrat Agzamovich' .
;
National University of Uzbekistan named after Mirzo Ulugbek, 100174,
Tashkent,  Uzbekistan
;
    'Ziyaev, Abdukhakim' .
;
Institute of the Chemistry of Plant Substances,
Academy of Sciences of Uzbekistan,
Mirzo-Ulugbek str. 77
100170, Uzbekistan
;
_publ_section_synopsis
;
The reaction of 2-methylthio-5-amino-1,3,4-thiadiazole  with copper(II) acetate
monohydrate  resulted in the formation of the title binuclear compound
;
_database_code_depnum_ccdc_archive     'CCDC 1941461'
_chemical_name_systematic
;\
Tetra-\m-acetato-bis[(5-amino-2-methylsulfanyl-1,3,4-thiadiazole-\
\k<i>N</i>^1^)copper(II)]
;
_chemical_name_common     ?
_chemical_formula_moiety     'C14 H22 Cu2 N6 O8 S4'
_chemical_formula_sum     'C14 H22 Cu2 N6 O8 S4'
_chemical_formula_iupac     '[Cu2 (C2 H3 O2)4 (C3 H5 N3 S2)2]'
_chemical_formula_weight     657.69
_chemical_melting_point     ?
_space_group_crystal_system     triclinic
_space_group_name_H-M_alt     'P -1'
_space_group_name_Hall     '-P 1'
loop_
    _space_group_symop_operation_xyz
    'x, y, z'
    '-x, -y, -z'
_cell_length_a     8.1069(4)
_cell_length_b     8.8955(4)
_cell_length_c     9.0421(5)
_cell_angle_alpha     100.656(4)
_cell_angle_beta     98.966(4)
_cell_angle_gamma     97.643(4)
_cell_volume     624.14(5)
_cell_formula_units_Z     1
_cell_measurement_reflns_used     5762
_cell_measurement_theta_min     5.0090
_cell_measurement_theta_max     75.8030
_cell_measurement_temperature     571(2)
_exptl_crystal_description     'block'
_exptl_crystal_colour     'blue'
_exptl_crystal_size_max     0.44
_exptl_crystal_size_mid     0.38
_exptl_crystal_size_min     0.28
_exptl_crystal_density_diffrn     1.750
_exptl_crystal_density_meas     ?
_exptl_crystal_density_method     ?
_exptl_crystal_F_000     334
_exptl_absorpt_coefficient_mu     5.698
_exptl_absorpt_correction_type     multi-scan
_exptl_absorpt_process_details
;
(CrysAlisPro; Rigaku OD, 2018)
;
_exptl_absorpt_correction_T_min     0.08316
_exptl_absorpt_correction_T_max     1.00000
_diffrn_ambient_temperature     571.15
_diffrn_source     'fine-focus sealed X-ray tube'
_diffrn_radiation_type     CuK\a
_diffrn_radiation_wavelength     1.54184
_diffrn_radiation_monochromator     graphite
_diffrn_measurement_device_type     'Rigaku Oxford Diffraction Xcalibur, Ruby'
_diffrn_measurement_device     'four-circle diffractometer'
_diffrn_measurement_method     '\w scans'
_diffrn_detector     'CCD plate'
_diffrn_detector_area_resol_mean     10.2576
_diffrn_reflns_number     11239
_diffrn_reflns_av_R_equivalents     0.0522
_diffrn_reflns_av_unetI/netI     0.0333
_diffrn_reflns_theta_min     5.065
_diffrn_reflns_theta_max     76.189
_diffrn_reflns_theta_full     67.684
_diffrn_measured_fraction_theta_max     0.986
_diffrn_measured_fraction_theta_full     1.000
_diffrn_reflns_limit_h_min     -10
_diffrn_reflns_limit_h_max     10
_diffrn_reflns_limit_k_min     -11
_diffrn_reflns_limit_k_max     11
_diffrn_reflns_limit_l_min     -10
_diffrn_reflns_limit_l_max     11
_diffrn_radiation_probe     x-ray
_refine_special_details     ?
_reflns_number_total     2582
_reflns_number_gt     2244
_reflns_threshold_expression     'I > 2\s(I)'
_refine_ls_structure_factor_coef     Fsqd
_refine_ls_matrix_type     full
_refine_ls_R_factor_all     0.0480
_refine_ls_R_factor_gt     0.0404
_refine_ls_wR_factor_gt     0.1111
_refine_ls_wR_factor_ref     0.1181
_refine_ls_goodness_of_fit_ref     1.069
_refine_ls_restrained_S_all     1.068
_refine_ls_number_reflns     2582
_refine_ls_number_parameters     165
_refine_ls_number_restraints     2
_refine_ls_hydrogen_treatment     mixed
_refine_ls_weighting_scheme     calc
_refine_ls_weighting_details
              'w=1/[\s^2^(Fo^2^)+(0.0726P)^2^+0.1915P] where P=(Fo^2^+2Fc^2^)/3'
_atom_sites_solution_hydrogens     mixed
_atom_sites_solution_primary     ?
_atom_sites_solution_secondary     ?
_refine_ls_shift/su_max     0.001
_refine_ls_shift/su_mean     0.000
_refine_diff_density_max     0.466
_refine_diff_density_min     -0.444
_refine_ls_extinction_method     none
_refine_ls_extinction_coef     .
loop_
    _atom_type_symbol
    _atom_type_description
    _atom_type_scat_dispersion_real
    _atom_type_scat_dispersion_imag
    _atom_type_scat_source
    'C' 'C' 0.0181 0.0091
                         'International Tables Vol C Tables 4.2.6.8 and 6.1.1.4'
    'H' 'H' 0.0000 0.0000
                         'International Tables Vol C Tables 4.2.6.8 and 6.1.1.4'
    'Cu' 'Cu' -1.9646 0.5888
                         'International Tables Vol C Tables 4.2.6.8 and 6.1.1.4'
    'N' 'N' 0.0311 0.0180
                         'International Tables Vol C Tables 4.2.6.8 and 6.1.1.4'
    'O' 'O' 0.0492 0.0322
                         'International Tables Vol C Tables 4.2.6.8 and 6.1.1.4'
    'S' 'S' 0.3331 0.5567
                         'International Tables Vol C Tables 4.2.6.8 and 6.1.1.4'
_computing_data_collection
;
CrysAlisPro (Rigaku OD, 2018)
;
_computing_cell_refinement
;
CrysAlisPro (Rigaku OD, 2018)
;
_computing_data_reduction
;
CrysAlisPro  (Rigaku OD, 2018)
;
_computing_structure_solution     ?
_computing_structure_refinement
;
ShelXL (Sheldrick, 2015)
;
_computing_molecular_graphics
;
<i>OLEX2</i> (Dolomanov <i>et al.</i>,  2009)
;
_computing_publication_material
;
<i>OLEX2</i> (Dolomanov <i>et al.</i>,  2009)
;
loop_
    _atom_site_type_symbol
    _atom_site_label
    _atom_site_fract_x
    _atom_site_fract_y
    _atom_site_fract_z
    _atom_site_U_iso_or_equiv
    _atom_site_adp_type
    _atom_site_calc_flag
    _atom_site_occupancy
    _atom_site_disorder_assembly
    _atom_site_disorder_group
    Cu Cu1 0.94133(5) 0.41682(4) 0.59528(5) 0.03080(16) Uani d 1 . .
    S S1 0.77895(10) 0.21114(9) 1.00281(9) 0.0416(2) Uani d 1 . .
    S S2 0.42143(12) 0.08505(14) 0.83586(12) 0.0659(3) Uani d 1 . .
    O O4 1.0956(3) 0.3780(2) 0.2926(2) 0.0403(5) Uani d 1 . .
    O O2 0.8200(3) 0.5370(3) 0.2953(3) 0.0409(5) Uani d 1 . .
    O O1 0.7249(3) 0.3994(3) 0.4563(3) 0.0458(5) Uani d 1 . .
    O O3 1.0032(3) 0.2430(2) 0.4575(3) 0.0438(5) Uani d 1 . .
    N N3 1.0840(4) 0.3406(3) 0.9585(3) 0.0442(6) Uani d 1 . .
    N N2 0.8489(3) 0.2883(3) 0.7575(3) 0.0354(5) Uani d 1 . .
    N N1 0.6790(3) 0.2193(3) 0.7215(3) 0.0385(6) Uani d 1 . .
    C C1 0.9196(4) 0.2903(3) 0.8988(3) 0.0327(6) Uani d 1 . .
    C C6 1.0679(4) 0.2556(3) 0.3428(3) 0.0363(6) Uani d 1 . .
    C C4 0.7032(4) 0.4586(3) 0.3410(4) 0.0367(6) Uani d 1 . .
    C C2 0.6271(4) 0.1756(3) 0.8362(4) 0.0383(6) Uani d 1 . .
    C C7 1.1194(5) 0.1119(4) 0.2574(5) 0.0567(9) Uani d 1 . .
    H H7A 1.106850 0.114281 0.150585 0.085 Uiso calc 1 . .
    H H7B 1.048657 0.021473 0.270116 0.085 Uiso calc 1 . .
    H H7C 1.235495 0.108716 0.297339 0.085 Uiso calc 1 . .
    C C5 0.5263(4) 0.4374(5) 0.2518(5) 0.0565(9) Uani d 1 . .
    H H5A 0.459075 0.495634 0.311649 0.085 Uiso calc 1 . .
    H H5B 0.477358 0.329410 0.228270 0.085 Uiso calc 1 . .
    H H5C 0.529261 0.473477 0.158389 0.085 Uiso calc 1 . .
    C C3 0.3241(6) 0.0719(6) 0.6412(5) 0.0740(13) Uani d 1 . .
    H H3C 0.373741 0.001172 0.574724 0.111 Uiso calc 1 . .
    H H3D 0.341504 0.172515 0.616365 0.111 Uiso calc 1 . .
    H H3E 0.204871 0.034989 0.627943 0.111 Uiso calc 1 . .
    H H3A 1.119(5) 0.357(4) 1.0554(14) 0.048(10) Uiso d 1 . .
    H H3B 1.149(5) 0.377(5) 0.903(5) 0.070(13) Uiso d 1 . .
loop_
    _atom_site_aniso_label
    _atom_site_aniso_U_11
    _atom_site_aniso_U_22
    _atom_site_aniso_U_33
    _atom_site_aniso_U_12
    _atom_site_aniso_U_13
    _atom_site_aniso_U_23
    Cu1 0.0315(2) 0.0301(2) 0.0309(3) 0.00161(15) 0.00874(17) 0.00645(16)
    S1 0.0421(4) 0.0494(4) 0.0336(4) -0.0010(3) 0.0112(3) 0.0114(3)
    S2 0.0408(5) 0.0941(7) 0.0623(6) -0.0141(5) 0.0082(4) 0.0347(6)
    O4 0.0516(13) 0.0353(10) 0.0367(12) 0.0105(9) 0.0164(10) 0.0054(9)
    O2 0.0312(10) 0.0497(11) 0.0409(12) 0.0015(9) 0.0043(9) 0.0130(10)
    O1 0.0333(11) 0.0572(13) 0.0450(13) -0.0018(9) 0.0039(9) 0.0154(11)
    O3 0.0599(14) 0.0309(9) 0.0423(13) 0.0072(9) 0.0171(11) 0.0056(9)
    N3 0.0374(14) 0.0580(16) 0.0353(16) -0.0021(11) 0.0051(12) 0.0132(13)
    N2 0.0371(13) 0.0357(11) 0.0334(13) -0.0002(9) 0.0077(10) 0.0106(10)
    N1 0.0375(13) 0.0409(12) 0.0373(14) -0.0007(10) 0.0072(11) 0.0138(10)
    C1 0.0377(14) 0.0286(11) 0.0339(15) 0.0037(10) 0.0127(12) 0.0081(11)
    C6 0.0389(15) 0.0318(13) 0.0352(16) 0.0085(11) 0.0027(12) 0.0006(11)
    C4 0.0294(13) 0.0399(14) 0.0369(17) 0.0024(11) 0.0060(12) 0.0004(12)
    C2 0.0365(15) 0.0382(14) 0.0408(17) 0.0001(11) 0.0084(13) 0.0130(12)
    C7 0.077(3) 0.0424(17) 0.056(2) 0.0278(17) 0.0212(19) 0.0030(15)
    C5 0.0329(16) 0.075(2) 0.059(2) 0.0039(15) 0.0028(16) 0.0144(19)
    C3 0.053(2) 0.093(3) 0.067(3) -0.015(2) -0.004(2) 0.024(2)
_geom_special_details
;
 All esds (except the esd in the dihedral angle between two l.s. planes)
 are estimated using the full covariance matrix.  The cell esds are taken
 into account individually in the estimation of esds in distances, angles
 and torsion angles; correlations between esds in cell parameters are only
 used when they are defined by crystal symmetry.  An approximate (isotropic)
 treatment of cell esds is used for estimating esds involving l.s. planes.
;
loop_
    _geom_bond_atom_site_label_1
    _geom_bond_atom_site_label_2
    _geom_bond_site_symmetry_2
    _geom_bond_distance
    _geom_bond_publ_flag
    Cu1 Cu1 2_766 2.6728(8) ?
    Cu1 O4 2_766 2.0007(19) ?
    Cu1 O2 2_766 1.983(2) ?
    Cu1 O1 . 1.962(2) ?
    Cu1 O3 . 1.970(2) ?
    Cu1 N2 . 2.180(2) ?
    S1 C1 . 1.745(3) ?
    S1 C2 . 1.740(3) ?
    S2 C2 . 1.752(3) ?
    S2 C3 . 1.789(5) ?
    O4 C6 . 1.262(4) ?
    O2 C4 . 1.267(4) ?
    O1 C4 . 1.251(4) ?
    O3 C6 . 1.249(4) ?
    N3 C1 . 1.339(4) ?
    N3 H3A . 0.857(10) ?
    N3 H3B . 0.856(10) ?
    N2 N1 . 1.394(3) ?
    N2 C1 . 1.313(4) ?
    N1 C2 . 1.282(4) ?
    C6 C7 . 1.510(4) ?
    C4 C5 . 1.502(4) ?
    C7 H7A . 0.9600 ?
    C7 H7B . 0.9600 ?
    C7 H7C . 0.9600 ?
    C5 H5A . 0.9600 ?
    C5 H5B . 0.9600 ?
    C5 H5C . 0.9600 ?
    C3 H3C . 0.9600 ?
    C3 H3D . 0.9600 ?
    C3 H3E . 0.9600 ?
loop_
    _geom_angle_atom_site_label_1
    _geom_angle_atom_site_label_2
    _geom_angle_atom_site_label_3
    _geom_angle_site_symmetry_1
    _geom_angle_site_symmetry_3
    _geom_angle
    _geom_angle_publ_flag
    O4 Cu1 Cu1 2_766 2_766 83.88(6) ?
    O4 Cu1 N2 2_766 . 94.39(9) ?
    O2 Cu1 Cu1 2_766 2_766 84.10(7) ?
    O2 Cu1 O4 2_766 2_766 89.30(9) ?
    O2 Cu1 N2 2_766 . 94.80(9) ?
    O1 Cu1 Cu1 . 2_766 82.97(7) ?
    O1 Cu1 O4 . 2_766 89.12(10) ?
    O1 Cu1 O2 . 2_766 167.07(9) ?
    O1 Cu1 O3 . . 90.92(10) ?
    O1 Cu1 N2 . . 98.11(10) ?
    O3 Cu1 Cu1 . 2_766 83.44(7) ?
    O3 Cu1 O4 . 2_766 167.22(9) ?
    O3 Cu1 O2 . 2_766 87.81(10) ?
    O3 Cu1 N2 . . 98.26(9) ?
    N2 Cu1 Cu1 . 2_766 177.95(7) ?
    C2 S1 C1 . . 86.58(14) ?
    C2 S2 C3 . . 100.75(18) ?
    C6 O4 Cu1 . 2_766 122.12(19) ?
    C4 O2 Cu1 . 2_766 122.8(2) ?
    C4 O1 Cu1 . . 125.6(2) ?
    C6 O3 Cu1 . . 124.56(19) ?
    C1 N3 H3A . . 121(3) ?
    C1 N3 H3B . . 119(3) ?
    H3A N3 H3B . . 119(4) ?
    N1 N2 Cu1 . . 116.61(18) ?
    C1 N2 Cu1 . . 128.89(19) ?
    C1 N2 N1 . . 113.1(2) ?
    C2 N1 N2 . . 112.1(3) ?
    N3 C1 S1 . . 122.1(2) ?
    N2 C1 S1 . . 113.1(2) ?
    N2 C1 N3 . . 124.8(3) ?
    O4 C6 C7 . . 117.0(3) ?
    O3 C6 O4 . . 125.8(3) ?
    O3 C6 C7 . . 117.2(3) ?
    O2 C4 C5 . . 117.6(3) ?
    O1 C4 O2 . . 124.5(3) ?
    O1 C4 C5 . . 117.8(3) ?
    S1 C2 S2 . . 119.34(18) ?
    N1 C2 S1 . . 115.2(2) ?
    N1 C2 S2 . . 125.5(3) ?
    C6 C7 H7A . . 109.5 ?
    C6 C7 H7B . . 109.5 ?
    C6 C7 H7C . . 109.5 ?
    H7A C7 H7B . . 109.5 ?
    H7A C7 H7C . . 109.5 ?
    H7B C7 H7C . . 109.5 ?
    C4 C5 H5A . . 109.5 ?
    C4 C5 H5B . . 109.5 ?
    C4 C5 H5C . . 109.5 ?
    H5A C5 H5B . . 109.5 ?
    H5A C5 H5C . . 109.5 ?
    H5B C5 H5C . . 109.5 ?
    S2 C3 H3C . . 109.5 ?
    S2 C3 H3D . . 109.5 ?
    S2 C3 H3E . . 109.5 ?
    H3C C3 H3D . . 109.5 ?
    H3C C3 H3E . . 109.5 ?
    H3D C3 H3E . . 109.5 ?
loop_
    _geom_hbond_atom_site_label_D
    _geom_hbond_atom_site_label_H
    _geom_hbond_atom_site_label_A
    _geom_hbond_site_symmetry_A
    _geom_hbond_distance_DH
    _geom_hbond_distance_HA
    _geom_hbond_distance_DA
    _geom_hbond_angle_DHA
    _geom_hbond_publ_flag
    N3 H3A O4 1_556 0.857(10) 2.159(19) 2.963(4) 156(4) yes
    N3 H3B O2 2_766 0.856(10) 2.11(3) 2.884(4) 150(4) yes
    C7 H7B Cg 2_756 0.96 3.00 3.346(4) 103 yrd
_shelx_space_group_comment
;
The symmetry employed for this shelxl refinement is uniquely defined
by the following loop, which should always be used as a source of
symmetry information in preference to the above space-group names.
They are only intended as comments.
;
_shelx_estimated_absorpt_T_min     ?
_shelx_estimated_absorpt_T_max     ?
_shelx_res_file
;
TITL e2984_b_mu_10_a.res in P-1
    2984.res
    created by SHELXL-2018/3 at 12:12:53 on 27-Mar-2019
REM Old TITL e2984_b_mu_10_a.res in P-1
REM SHELXT solution in P-1
REM R1 0.115, Rweak 0.006, Alpha 0.032, Orientation as input
REM Formula found by SHELXT: C7 N2 O5 Cu S2
CELL 1.54184 8.106933 8.895538 9.042072 100.6562 98.9662 97.6427
ZERR 1 0.000384 0.000388 0.000491 0.0041 0.0042 0.0038
LATT 1
SFAC C H Cu N O S
UNIT 14 22 2 6 8 4
EQIV $1 +X,+Y,1+Z
EQIV $2 2-X,1-Y,1-Z
DFIX 0.86 0.01 N3 H3a
DFIX 0.86 0.01 N3 H3b
L.S. 10
PLAN  10
TEMP 298
HTAB N3 O4_$1
HTAB N3 O2_$2
HTAB
BOND $H
list 4
fmap 2 53
acta NOHKL
REM <olex2.extras>
REM <HklSrc "%.\\2984.hkl">
REM </olex2.extras>
WGHT    0.072600    0.191500
FVAR       6.99703
CU1   3    0.941325    0.416815    0.595282    11.00000    0.03145    0.03010 =
         0.03086    0.00645    0.00874    0.00161
S1    6    0.778951    0.211140    1.002815    11.00000    0.04206    0.04935 =
         0.03356    0.01144    0.01125   -0.00100
S2    6    0.421434    0.085047    0.835863    11.00000    0.04084    0.09414 =
         0.06228    0.03467    0.00820   -0.01413
O4    5    1.095643    0.378050    0.292632    11.00000    0.05161    0.03526 =
         0.03669    0.00537    0.01637    0.01049
O2    5    0.819995    0.537008    0.295318    11.00000    0.03124    0.04968 =
         0.04091    0.01299    0.00430    0.00151
O1    5    0.724939    0.399397    0.456317    11.00000    0.03328    0.05719 =
         0.04504    0.01537    0.00386   -0.00182
O3    5    1.003198    0.243048    0.457472    11.00000    0.05986    0.03091 =
         0.04234    0.00559    0.01708    0.00722
N3    4    1.083983    0.340560    0.958495    11.00000    0.03737    0.05801 =
         0.03531    0.01321    0.00506   -0.00209
N2    4    0.848931    0.288253    0.757472    11.00000    0.03708    0.03574 =
         0.03343    0.01059    0.00770   -0.00025
N1    4    0.678984    0.219294    0.721539    11.00000    0.03746    0.04089 =
         0.03731    0.01377    0.00718   -0.00074
C1    1    0.919649    0.290308    0.898844    11.00000    0.03765    0.02856 =
         0.03393    0.00810    0.01265    0.00374
C6    1    1.067941    0.255567    0.342787    11.00000    0.03888    0.03176 =
         0.03519    0.00058    0.00269    0.00852
C4    1    0.703228    0.458618    0.341046    11.00000    0.02937    0.03986 =
         0.03691    0.00040    0.00602    0.00239
C2    1    0.627092    0.175580    0.836207    11.00000    0.03646    0.03818 =
         0.04078    0.01304    0.00841    0.00006
C7    1    1.119424    0.111930    0.257435    11.00000    0.07713    0.04239 =
         0.05566    0.00301    0.02125    0.02783
AFIX 137
H7A   2    1.106850    0.114281    0.150585    11.00000   -1.50000
H7B   2    1.048657    0.021473    0.270116    11.00000   -1.50000
H7C   2    1.235495    0.108716    0.297339    11.00000   -1.50000
AFIX   0
C5    1    0.526268    0.437368    0.251787    11.00000    0.03294    0.07475 =
         0.05856    0.01437    0.00285    0.00394
AFIX 137
H5A   2    0.459075    0.495634    0.311649    11.00000   -1.50000
H5B   2    0.477358    0.329410    0.228270    11.00000   -1.50000
H5C   2    0.529261    0.473477    0.158389    11.00000   -1.50000
AFIX   0
C3    1    0.324110    0.071909    0.641163    11.00000    0.05264    0.09267 =
         0.06680    0.02373   -0.00416   -0.01479
AFIX 137
H3C   2    0.373741    0.001172    0.574724    11.00000   -1.50000
H3D   2    0.341504    0.172515    0.616365    11.00000   -1.50000
H3E   2    0.204871    0.034989    0.627943    11.00000   -1.50000
AFIX   0
H3A   2    1.119467    0.357006    1.055413    11.00000    0.04819
H3B   2    1.148855    0.377251    0.902928    11.00000    0.06960
HKLF 4
REM  e2984_b_mu_10_a.res in P-1
REM wR2 = 0.1181, GooF = S = 1.069, Restrained GooF = 1.068 for all data
REM R1 = 0.0404 for 2244 Fo > 4sig(Fo) and 0.0480 for all 2582 data
REM 165 parameters refined using 2 restraints
END
WGHT      0.0727      0.1915
REM Instructions for potential hydrogen bonds
HTAB N3 O4_$1
HTAB N3 O2_$2
REM Highest difference peak  0.466,  deepest hole -0.444,  1-sigma level  0.101
Q1    1   0.4415  0.1839  0.8571  11.00000  0.05    0.47
Q2    1   1.0545  0.4497  0.3510  11.00000  0.05    0.44
Q3    1   0.9065  0.5631  0.3751  11.00000  0.05    0.43
Q4    1   1.1362  0.3847  0.3343  11.00000  0.05    0.41
Q5    1   0.9915  0.1986  0.5048  11.00000  0.05    0.40
Q6    1   0.9617  0.2952  0.5752  11.00000  0.05    0.38
Q7    1   1.2269  0.1548  0.2177  11.00000  0.05    0.37
Q8    1   0.8357  0.2634  0.9300  11.00000  0.05    0.35
Q9    1   0.4651  0.3948  0.3161  11.00000  0.05    0.34
Q10   1   0.7594  0.3066  1.0123  11.00000  0.05    0.33
;
_shelx_res_checksum     19071
