# Supplementary material for: Crystal structure of tetra-μ-acetato-bis­[(5-amino-2-methyl­sulfanyl-1,3,4-thia­diazole-κN 1)copper(II)]
Source: Acta Crystallogr E Crystallogr Commun. 2019 Jul 23;75(Pt 8):1239–42. doi: 10.1107/S2056989019010272 (PMC6690473; doi:10.1107/S2056989019010272)
Supplement: Supplementary file 2 [file e-75-01239-Isup2.hkl]

#
# h,k,l, Fc-squared, Fo-squared, sigma(Fo-squared), status flag
#
data_I
_shelx_title ' e2984_b_mu_10_a.res in P-1'
_shelx_refln_list_code          4
_shelx_F_calc_maximum      155.76
_exptl_crystal_F_000       334.00
_reflns_d_resolution_high  0.7939

loop_
 _space_group_symop_operation_xyz
 'x, y, z'
 '-x, -y, -z'

_cell_length_a     8.1069
_cell_length_b     8.8955
_cell_length_c     9.0421
_cell_angle_alpha 100.656
_cell_angle_beta   98.966
_cell_angle_gamma  97.643

_shelx_F_squared_multiplier     1.000

loop_
 _refln_index_h
 _refln_index_k
 _refln_index_l
 _refln_F_squared_calc
 _refln_F_squared_meas
 _refln_F_squared_sigma
 _refln_observed_status
   1   0   0       5148.14       5097.74        30.99 o
   2   0   0        604.90        659.76        11.61 o
   3   0   0        175.86        145.81         4.25 o
   4   0   0          1.92          4.28         1.33 o
   5   0   0         56.60         77.24         5.83 o
   6   0   0        608.65        653.45        19.04 o
   7   0   0        190.35        193.48         8.14 o
   8   0   0        389.78        368.06        13.55 o
   9   0   0         34.53         29.35         3.44 o
 -10   1   0         20.65         15.94         5.37 o
  -9   1   0        102.63        104.57         6.04 o
  -8   1   0        191.44        191.22         7.79 o
  -7   1   0         73.06         67.34         5.17 o
  -6   1   0        112.81        110.15         5.32 o
  -5   1   0        265.33        332.34         9.73 o
  -4   1   0        533.02        579.29        10.84 o
  -3   1   0        808.81        956.45        17.54 o
  -2   1   0        503.90        476.67        11.76 o
  -1   1   0      12569.17      10841.08        49.74 o
   0   1   0       3098.99       3260.14       100.79 o
   1   1   0        801.36        858.18        18.01 o
   2   1   0        330.33        368.54         8.91 o
   3   1   0        694.31        704.43        16.77 o
   4   1   0         12.03         11.85         3.45 o
   5   1   0       1232.52       1219.33        89.48 o
   6   1   0        292.42        296.39         9.27 o
   7   1   0        408.66        409.05        14.58 o
   8   1   0         30.15         30.02         3.13 o
   9   1   0        318.66        338.81         9.27 o
 -10   2   0         14.19         15.72         3.98 o
  -9   2   0        124.36        144.10         7.48 o
  -8   2   0          5.45          6.58         2.44 o
  -7   2   0        218.29        206.44         9.63 o
  -6   2   0         20.59         18.25         2.56 o
  -5   2   0        402.04        423.09        11.26 o
  -4   2   0        354.46        376.02        10.59 o
  -3   2   0        901.90        850.94        24.20 o
  -2   2   0         89.94         85.53         3.80 o
  -1   2   0         25.74         29.75         3.06 o
   0   2   0         37.60         51.73         3.81 o
   1   2   0       2380.72       2423.45        53.34 o
   2   2   0        496.60        531.00        10.87 o
   3   2   0       1098.48       1136.79        34.02 o
   4   2   0        480.62        448.41        29.98 o
   5   2   0       1172.60       1073.15        80.85 o
   6   2   0          9.16         11.77         2.75 o
   7   2   0          2.51          1.05         2.21 o
   8   2   0        485.59        494.94        12.01 o
   9   2   0         29.58         35.14         3.02 o
 -10   3   0         77.43         66.44         4.85 o
  -9   3   0         33.61         36.28         3.27 o
  -8   3   0         41.79         42.04         4.01 o
  -7   3   0         82.52         83.61         6.44 o
  -6   3   0        326.03        308.40         8.79 o
  -5   3   0       2065.24       2145.53        69.06 o
  -4   3   0       3575.48       3718.40       129.75 o
  -3   3   0        160.26        151.42         7.76 o
  -2   3   0        111.23        167.06        11.64 o
  -1   3   0       3025.44       3515.02       103.78 o
   0   3   0        197.70        205.21         5.55 o
   1   3   0         33.97         40.81         2.66 o
   2   3   0       1351.29       1223.95        32.65 o
   3   3   0        146.55         99.92         9.80 o
   4   3   0       1234.23       1085.53        79.23 o
   5   3   0         85.34         90.67         4.45 o
   6   3   0          4.07          3.51         1.73 o
   7   3   0        149.01        149.53         6.65 o
   8   3   0         16.55         16.31         2.89 o
   9   3   0         10.32         11.19         3.92 o
  -9   4   0          3.26          5.76         1.79 o
  -8   4   0          0.10         -1.17         1.93 o
  -7   4   0         24.33         20.60         3.04 o
  -6   4   0        846.76        836.98        19.77 o
  -5   4   0       2152.66       2208.21        57.48 o
  -4   4   0       1456.04       1568.50       133.91 o
  -3   4   0        378.02        468.82        27.00 o
  -2   4   0        630.46        821.96        66.88 o
  -1   4   0       1498.90       1636.04        18.20 o
   0   4   0         89.38         96.73         4.40 o
   1   4   0       2032.80       1807.31        34.88 o
   2   4   0        107.70         88.27         5.03 o
   3   4   0        622.92        532.62        20.71 o
   4   4   0         52.31         56.22         4.30 o
   5   4   0        332.80        312.56         9.66 o
   6   4   0         15.97         11.62         2.28 o
   7   4   0          9.78         14.26         3.42 o
   8   4   0         20.84         24.13         3.06 o
  -9   5   0          6.00          3.88         1.65 o
  -8   5   0          0.43         -0.83         2.11 o
  -7   5   0        332.89        332.62        14.93 o
  -6   5   0         52.64         49.34         4.83 o
  -5   5   0        198.54        202.86         8.87 o
  -4   5   0          1.99          3.91         2.24 o
  -3   5   0         67.91         74.64         6.20 o
  -2   5   0        323.53        317.87        12.73 o
  -1   5   0        130.25        110.59         6.66 o
   0   5   0        921.56        989.84        16.68 o
   1   5   0       1224.87       1268.51        24.53 o
   2   5   0        248.99        234.38        10.56 o
   3   5   0        439.93        392.25        11.66 o
   4   5   0       1066.71        938.71        17.59 o
   5   5   0         37.91         31.64         3.76 o
   6   5   0         20.95         27.73         3.21 o
   7   5   0        203.08        211.08         9.90 o
   8   5   0         22.49         24.58         2.79 o
  -9   6   0         22.84         20.88         3.06 o
  -8   6   0        134.36        139.14         6.16 o
  -7   6   0         19.33         19.48         3.23 o
  -6   6   0          1.52          4.78         2.20 o
  -5   6   0          8.57         12.24         2.99 o
  -4   6   0          5.85          2.93         1.56 o
  -3   6   0          5.41          5.16         1.61 o
  -2   6   0        339.49        362.88        12.90 o
  -1   6   0       1184.68       1239.47        23.57 o
   0   6   0       1908.12       2041.84        26.18 o
   1   6   0        107.05        134.67         8.31 o
   2   6   0        554.83        554.22        11.45 o
   3   6   0        693.68        640.70        11.30 o
   4   6   0        220.21        186.56         6.67 o
   5   6   0         13.03         11.95         2.18 o
   6   6   0        287.20        308.56        10.88 o
   7   6   0          1.00          3.44         1.43 o
  -8   7   0          9.28         10.36         1.98 o
  -7   7   0          2.28          4.28         1.80 o
  -6   7   0          6.73          2.99         1.73 o
  -5   7   0         14.98         10.67         2.64 o
  -4   7   0          1.37          0.41         2.95 o
  -3   7   0          3.57          2.50         2.58 o
  -2   7   0        545.87        581.27        12.61 o
  -1   7   0        280.91        276.28         7.31 o
   0   7   0         25.28         25.61         2.41 o
   1   7   0        336.53        349.67         9.88 o
   2   7   0         91.66         88.20         5.13 o
   3   7   0         38.19         30.96         3.60 o
   4   7   0         53.70         53.03         3.99 o
   5   7   0        137.63        146.03         5.47 o
   6   7   0         12.61         12.53         2.22 o
  -8   8   0          0.01          0.84         2.03 o
  -7   8   0          5.37          6.45         1.81 o
  -6   8   0          5.24          2.76         1.90 o
  -5   8   0         67.97         64.92         4.33 o
  -4   8   0        124.42        125.95         5.98 o
  -3   8   0        464.27        485.17        12.87 o
  -2   8   0        130.16        137.86         5.25 o
  -1   8   0          7.40          7.26         1.92 o
   0   8   0         66.01         70.58         4.20 o
   1   8   0         47.54         49.61         3.76 o
   2   8   0        103.81         96.80         4.67 o
   3   8   0        372.24        381.73         9.82 o
   4   8   0         55.68         58.54         3.91 o
   5   8   0         21.78         16.30         4.97 o
  -7   9   0          8.27          8.34         2.42 o
  -6   9   0        115.50        128.07         7.16 o
  -5   9   0        141.73        162.71         6.66 o
  -4   9   0        239.58        258.76         7.24 o
  -3   9   0        101.65        105.81         5.44 o
  -2   9   0        145.32        155.62         8.00 o
  -1   9   0        108.30        112.05         5.85 o
   0   9   0         14.25         13.92         2.42 o
   1   9   0        116.52        112.67         5.30 o
   2   9   0        317.76        328.00        10.72 o
   3   9   0         80.30         79.71         4.67 o
   4   9   0         18.63         17.21         1.99 o
  -5  10   0         83.65         77.10         5.16 o
  -4  10   0         45.71         49.82         5.01 o
  -3  10   0         43.30         51.71         3.68 o
  -2  10   0         46.48         47.22         3.30 o
  -1  10   0          4.76          5.44         1.55 o
   0  10   0         47.55         50.94         3.36 o
   1  10   0         65.88         74.11         4.55 o
   2  10   0         11.59          9.50         1.73 o
   0 -11   1         38.47         31.63         3.72 o
   1 -11   1         12.80         10.64         2.28 o
   2 -11   1          5.99          4.92         1.58 o
   3 -11   1         10.21          8.75         2.76 o
  -3 -10   1        137.14         97.78         6.43 o
  -2 -10   1         35.66         38.83         3.22 o
  -1 -10   1         12.08         13.26         2.10 o
   0 -10   1          0.33          0.61         1.52 o
   1 -10   1         70.69         73.25         4.08 o
   2 -10   1         19.55         29.62         3.25 o
   3 -10   1          0.86         -0.28         1.69 o
   4 -10   1         44.07         43.79         3.26 o
   5 -10   1        122.59        112.70         6.36 o
  -4  -9   1         79.37         79.10         4.16 o
  -3  -9   1         72.61         84.92         5.23 o
  -2  -9   1         16.26         18.19         4.03 o
  -1  -9   1         35.93         34.12         3.76 o
   0  -9   1        300.52        303.33         8.69 o
   1  -9   1         93.86        100.01         5.19 o
   2  -9   1          0.13          4.82         2.13 o
   3  -9   1         26.25         29.82         3.43 o
   4  -9   1         75.69         81.11         4.87 o
   5  -9   1         75.75         84.44         4.46 o
   6  -9   1        101.77        101.65         4.60 o
   7  -9   1         65.68         63.89         6.16 o
  -5  -8   1         66.61         69.86         5.20 o
  -4  -8   1         47.31         51.99         5.09 o
  -3  -8   1          5.79          8.38         2.10 o
  -2  -8   1        125.25        136.96         6.09 o
  -1  -8   1        243.57        226.78         6.86 o
   0  -8   1         76.30         74.82         3.99 o
   1  -8   1         10.31         12.42         1.94 o
   2  -8   1         12.56         16.68         2.56 o
   3  -8   1         13.75         14.20         2.85 o
   4  -8   1         16.52         17.63         2.54 o
   5  -8   1         96.21        101.09         5.16 o
   6  -8   1        214.48        237.83         7.76 o
   7  -8   1         25.08         28.02         2.42 o
  -6  -7   1        206.41        195.49        26.92 o
  -5  -7   1         42.61         46.02         3.46 o
  -4  -7   1          2.71          2.87         1.94 o
  -3  -7   1        406.28        410.05        11.44 o
  -2  -7   1         97.71         82.93         4.34 o
  -1  -7   1         22.35         19.72         2.43 o
   0  -7   1        766.49        780.77        11.86 o
   1  -7   1        929.64        950.21        12.91 o
   2  -7   1         77.46         90.33         4.47 o
   3  -7   1         98.33         98.25         5.23 o
   4  -7   1         30.14         34.08         3.37 o
   5  -7   1        185.43        191.41         7.77 o
   6  -7   1          4.92          6.40         2.42 o
   7  -7   1         45.75         51.75         4.02 o
   8  -7   1          4.77          4.96         1.40 o
  -7  -6   1        168.00        181.58         7.52 o
  -6  -6   1         32.55         31.70         3.99 o
  -5  -6   1         38.95         35.20         3.51 o
  -4  -6   1        541.51        504.61        11.67 o
  -3  -6   1         73.28         73.50         4.90 o
  -2  -6   1         28.93         26.86         2.95 o
  -1  -6   1       2084.46       2239.08        41.10 o
   0  -6   1       1258.10       1451.92        47.84 o
   1  -6   1       1468.16       1569.43        31.63 o
   2  -6   1       1736.57       1811.82        46.54 o
   3  -6   1        585.62        586.88        27.09 o
   4  -6   1        610.08        602.49        11.78 o
   5  -6   1          3.66          9.38         2.09 o
   6  -6   1         33.71         35.99         4.73 o
   7  -6   1         13.64         15.23         3.11 o
   8  -6   1         10.26         13.29         2.29 o
   9  -6   1         85.16         69.89         5.62 o
  -8  -5   1        107.75        130.76         7.85 o
  -7  -5   1          4.30          4.61         2.14 o
  -6  -5   1        285.02        265.08        10.04 o
  -5  -5   1        207.76        188.11         6.93 o
  -4  -5   1        157.50        141.44         5.61 o
  -3  -5   1         13.32          9.55         5.91 o
  -2  -5   1        922.06        903.28        31.96 o
  -1  -5   1        230.06        239.07        10.40 o
   0  -5   1       1647.81       1801.33        23.55 o
   1  -5   1       1914.92       2093.36        31.33 o
   2  -5   1        650.24        642.66        17.31 o
   3  -5   1        320.42        300.58        10.15 o
   4  -5   1         64.64         55.11         5.82 o
   5  -5   1         35.20         34.49         3.54 o
   6  -5   1         15.49         14.52         4.99 o
   7  -5   1          0.02          1.61         2.40 o
   8  -5   1        232.04        238.02         9.71 o
   9  -5   1        159.18        161.70         5.60 o
  -8  -4   1         10.04         10.30         3.04 o
  -7  -4   1        179.32        185.17         6.60 o
  -6  -4   1         73.49         60.94         4.46 o
  -5  -4   1          3.45          5.73         3.28 o
  -4  -4   1       1168.79       1030.67        30.68 o
  -3  -4   1        386.83        328.18        15.79 o
  -2  -4   1        298.23        324.50        12.62 o
  -1  -4   1        721.64        713.45        14.63 o
   0  -4   1        139.24        150.14         5.68 o
   1  -4   1       1403.82       1393.91        24.38 o
   2  -4   1          7.25         12.27         2.24 o
   3  -4   1         25.61         31.73         3.44 o
   4  -4   1        543.74        567.55        15.09 o
   5  -4   1        172.73        141.23        12.16 o
   6  -4   1         32.67         28.37         3.67 o
   7  -4   1        773.13        769.30        26.82 o
   8  -4   1        166.21        175.56         9.02 o
   9  -4   1         26.30         20.65         2.41 o
  -9  -3   1         13.49         19.52        11.99 o
  -8  -3   1         60.87         70.59         4.54 o
  -7  -3   1         55.89         58.60         4.76 o
  -6  -3   1          8.57         12.00         2.36 o
  -5  -3   1       3468.57       3331.23        64.79 o
  -4  -3   1       1016.68       1062.69        45.24 o
  -3  -3   1        735.18        650.17        22.10 o
  -2  -3   1        125.83         84.47         4.55 o
  -1  -3   1       1012.65        871.07        16.80 o
   0  -3   1        342.60        317.21        10.51 o
   1  -3   1       1347.73       1344.19        21.87 o
   2  -3   1         29.91         34.39         3.21 o
   3  -3   1        110.82         83.62         4.30 o
   4  -3   1        175.95        180.51         8.37 o
   5  -3   1         38.53         41.49         4.49 o
   6  -3   1        978.41       1021.00        27.15 o
   7  -3   1         52.42         57.38         6.04 o
   8  -3   1         62.94         66.74         5.39 o
   9  -3   1          0.75          1.60         2.07 o
  -9  -2   1          0.07          1.29         1.91 o
  -8  -2   1          3.20          0.53         2.22 o
  -7  -2   1         28.82         27.68         3.20 o
  -6  -2   1       1165.83       1161.79        33.85 o
  -5  -2   1        932.32        976.25        27.02 o
  -4  -2   1       1743.74       1748.22        26.05 o
  -3  -2   1          1.14          0.99         1.32 o
  -2  -2   1       4485.56       4256.85        73.18 o
  -1  -2   1       1530.77       1535.29         8.98 o
   0  -2   1       3792.58       3788.67        21.30 o
   1  -2   1       2456.39       2622.12        33.36 o
   2  -2   1         38.55         30.21         2.31 o
   3  -2   1          2.36          0.20         1.63 o
   4  -2   1       1918.02       1936.29        31.06 o
   5  -2   1        720.02        747.60        20.25 o
   6  -2   1         65.44         63.37         4.08 o
   7  -2   1         39.45         31.68         5.45 o
   8  -2   1         20.38         19.88         3.35 o
   9  -2   1         43.81         41.09         4.56 o
  -9  -1   1          2.41          9.70         7.33 o
  -8  -1   1        258.75        278.98         8.54 o
  -7  -1   1         38.84         42.53         5.40 o
  -6  -1   1        261.28        287.84        13.63 o
  -5  -1   1        946.86        952.67        48.50 o
  -4  -1   1        126.28        108.37         5.61 o
  -3  -1   1       4111.96       4143.64        75.46 o
  -2  -1   1        369.62        401.45         8.65 o
  -1  -1   1       2216.56       2354.07        15.94 o
   0  -1   1        725.83        777.07        18.11 o
   1  -1   1        186.19        211.30         3.95 o
   2  -1   1        173.39        163.09         6.05 o
   3  -1   1       3881.26       3738.82        34.25 o
   4  -1   1       2952.56       3369.77        35.95 o
   5  -1   1        364.53        421.29        13.30 o
   6  -1   1        186.75        192.90         7.89 o
   7  -1   1          5.62          2.85         2.88 o
   8  -1   1         69.93         73.72         6.21 o
   9  -1   1        101.52        109.37         5.76 o
 -10   0   1          4.37          8.66         2.85 o
  -9   0   1        321.27        333.81         8.40 o
  -8   0   1         17.57         17.86         3.77 o
  -7   0   1          2.33         -0.12         2.51 o
  -6   0   1         32.66         30.75         3.02 o
  -5   0   1        537.65        488.36        14.73 o
  -4   0   1       1276.99       1378.94        23.61 o
  -3   0   1        106.39        104.11         5.82 o
  -2   0   1       1233.79       1344.23        14.72 o
  -1   0   1       1128.58       1260.47        29.22 o
   0   0   1        811.02        950.87         6.80 o
   1   0   1       3180.04       3532.94        37.37 o
   2   0   1       7493.99       7674.51        48.38 o
   3   0   1       5862.94       6234.25        53.12 o
   4   0   1       3147.87       3434.35        59.13 o
   5   0   1        296.96        357.03        30.94 o
   6   0   1        321.22        307.43        19.98 o
   7   0   1          0.04         -1.87         2.42 o
   8   0   1        150.85        151.35         8.79 o
   9   0   1         78.95         92.45         4.59 o
 -10   1   1        170.06        186.54         9.42 o
  -9   1   1         65.17         73.09         4.95 o
  -8   1   1         89.38         88.41         5.29 o
  -7   1   1          3.43          5.07         2.04 o
  -6   1   1        996.00       1008.25        16.98 o
  -5   1   1         24.50         26.79         3.10 o
  -4   1   1         11.10          8.64         1.96 o
  -3   1   1         59.26         55.24         2.72 o
  -2   1   1          0.94          3.16         0.88 o
  -1   1   1         55.81         62.64         3.62 o
   0   1   1       8672.56       7951.06       118.88 o
   1   1   1        287.98        269.08         4.99 o
   2   1   1         58.20         46.48         1.88 o
   3   1   1        812.01        925.94        19.94 o
   4   1   1        114.75        118.92         9.55 o
   5   1   1        301.39        298.94        17.22 o
   6   1   1          0.58          3.43         2.20 o
   7   1   1         83.53         87.47         5.66 o
   8   1   1        415.46        462.20        11.65 o
   9   1   1        114.62        111.37        10.01 o
 -10   2   1        105.40         94.73         5.16 o
  -9   2   1        105.30        101.73         5.15 o
  -8   2   1         84.05         81.87         5.08 o
  -7   2   1        265.07        285.17        17.66 o
  -6   2   1         18.22         15.30         2.36 o
  -5   2   1         31.43         27.35         3.84 o
  -4   2   1        754.97        816.58        12.92 o
  -3   2   1        102.68        124.19         4.65 o
  -2   2   1         89.00        163.61        35.00 o
  -1   2   1      24262.69      20227.67       194.92 o
   0   2   1       1208.13       1516.63       102.33 o
   1   2   1         26.03         41.46         2.28 o
   2   2   1        787.03        907.79        28.93 o
   3   2   1        269.63        340.85        17.96 o
   4   2   1        129.77        143.00        10.58 o
   5   2   1        226.48        211.93        10.86 o
   6   2   1        129.58        132.69         7.06 o
   7   2   1        940.28        955.29        37.92 o
   8   2   1         40.91         41.33         3.60 o
   9   2   1         17.83         16.49         2.68 o
 -10   3   1         42.43         34.33         3.09 o
  -9   3   1        185.86        198.13         6.98 o
  -8   3   1        153.04        138.57         6.48 o
  -7   3   1          8.88          6.31         2.34 o
  -6   3   1         17.98         14.44         2.44 o
  -5   3   1       1920.08       1864.46        60.33 o
  -4   3   1        155.45        171.90         9.30 o
  -3   3   1       1592.32       1628.37        26.78 o
  -2   3   1       6896.58       7153.48        59.80 o
  -1   3   1       4784.27       4985.02        47.48 o
   0   3   1         87.25         64.27         3.27 o
   1   3   1        598.77        689.66        14.41 o
   2   3   1          1.09          2.02         1.71 o
   3   3   1         65.38         62.32         4.78 o
   4   3   1        250.86        207.81        13.56 o
   5   3   1        652.86        619.12        19.30 o
   6   3   1        444.63        404.00        12.13 o
   7   3   1          9.42         15.09         2.97 o
   8   3   1        235.34        252.21         9.74 o
  -9   4   1          5.66          2.52         2.29 o
  -8   4   1         12.73         15.59         2.51 o
  -7   4   1         31.65         40.74         4.14 o
  -6   4   1        167.83        154.99         6.56 o
  -5   4   1        348.93        358.92        63.19 o
  -4   4   1       1107.91       1092.42        37.97 o
  -3   4   1       1483.28       1519.45        31.34 o
  -2   4   1       2101.67       2355.55        71.54 o
  -1   4   1        342.81        381.51        11.80 o
   0   4   1         54.11         52.75         3.80 o
   1   4   1        176.36        171.53         6.02 o
   2   4   1        190.26        177.69         8.86 o
   3   4   1         55.09         46.38         6.73 o
   4   4   1       1629.26       1478.28        45.00 o
   5   4   1         20.52         20.27         2.92 o
   6   4   1         17.90         15.07         2.84 o
   7   4   1        117.00        124.35         9.36 o
   8   4   1          9.18          8.02         1.75 o
  -9   5   1         18.65         19.28         2.46 o
  -8   5   1         71.25         80.76         4.37 o
  -7   5   1         42.18         39.88         3.99 o
  -6   5   1        288.98        280.08         9.88 o
  -5   5   1        733.37        728.29        11.65 o
  -4   5   1        264.67        298.03        16.18 o
  -3   5   1          9.27         10.34         3.46 o
  -2   5   1       1390.62       1668.19        51.81 o
  -1   5   1          0.51          0.73         1.69 o
   0   5   1         46.94         57.14         4.29 o
   1   5   1        265.29        266.88         9.71 o
   2   5   1        269.14        229.18         9.15 o
   3   5   1       1460.57       1370.20        25.10 o
   4   5   1        218.20        205.68         8.96 o
   5   5   1          0.10          2.13         2.20 o
   6   5   1          0.08         -2.30         2.30 o
   7   5   1         28.42         34.19         2.80 o
  -9   6   1         13.06         15.40         2.07 o
  -8   6   1          3.78         -0.31         1.40 o
  -7   6   1         92.64        111.62         6.26 o
  -6   6   1        217.34        228.55         7.78 o
  -5   6   1        412.28        438.11        10.13 o
  -4   6   1          8.10         11.31         2.01 o
  -3   6   1        556.94        606.91        11.37 o
  -2   6   1         19.19         27.16         5.26 o
  -1   6   1         24.36         18.23         2.75 o
   0   6   1        638.12        598.89        20.23 o
   1   6   1        630.23        582.49        11.04 o
   2   6   1        967.54        912.01        20.53 o
   3   6   1        362.02        326.56         8.77 o
   4   6   1        220.95        207.23         6.99 o
   5   6   1          5.68          4.61         1.92 o
   6   6   1         51.97         55.60         3.88 o
   7   6   1         16.52         15.19         2.19 o
  -8   7   1         92.10         95.59         5.54 o
  -7   7   1         49.17         65.25         4.83 o
  -6   7   1         98.53        113.33         6.15 o
  -5   7   1          0.64          0.14         1.71 o
  -4   7   1        100.19         93.72         6.07 o
  -3   7   1          9.45          8.70         1.77 o
  -2   7   1         12.89         11.05         1.70 o
  -1   7   1         38.91         43.91         2.91 o
   0   7   1        288.32        290.29         7.08 o
   1   7   1         21.26         24.55         2.67 o
   2   7   1         97.85         82.80         6.39 o
   3   7   1        122.77        120.46         6.67 o
   4   7   1         85.49         79.07         4.81 o
   5   7   1          9.04          9.77         1.85 o
   6   7   1         68.04         65.25         6.95 o
  -7   8   1          5.19          9.38         4.06 o
  -6   8   1          0.16          2.48         1.67 o
  -5   8   1          2.70          0.01         2.04 o
  -4   8   1          0.00          0.36         2.09 o
  -3   8   1          8.04          9.31         2.11 o
  -2   8   1        281.84        338.50        27.13 o
  -1   8   1        419.90        409.34         9.54 o
   0   8   1         12.14          8.74         1.63 o
   1   8   1          1.03         -0.44         1.52 o
   2   8   1          0.51          3.06         2.31 o
   3   8   1         21.23         21.40         3.03 o
   4   8   1          5.33          1.94         1.13 o
   5   8   1        138.91        144.42         5.44 o
  -6   9   1          6.53          6.85         1.22 o
  -5   9   1          9.54          8.49         2.12 o
  -4   9   1         18.59         26.31         3.11 o
  -3   9   1        422.70        465.97        10.73 o
  -2   9   1        353.84        388.31        11.06 o
  -1   9   1        107.68        103.65         4.44 o
   0   9   1         87.51         87.58         4.72 o
   1   9   1          8.83          9.92         1.77 o
   2   9   1          9.16         10.02         1.86 o
   3   9   1         20.64         20.61         1.92 o
  -5  10   1          7.87          7.39         1.83 o
  -4  10   1        170.17        188.85         8.65 o
  -3  10   1        191.83        195.26         9.30 o
  -2  10   1         71.70         67.13         5.17 o
  -1  10   1         80.70         80.17         4.80 o
   0  10   1         18.88         16.17         2.96 o
   1  10   1          0.43          1.42         3.23 o
   0 -11   2         94.79         64.15         5.36 o
   1 -11   2        173.35        136.79         6.33 o
   2 -11   2         53.01         47.15        12.95 o
   3 -11   2          9.47          5.36         2.53 o
  -3 -10   2          0.09         -2.00         2.25 o
  -2 -10   2         25.04         23.89         1.98 o
  -1 -10   2         40.70         36.19         2.73 o
   0 -10   2        211.60        242.54         8.26 o
   1 -10   2         31.83         33.81         3.38 o
   2 -10   2          0.03          0.38         1.91 o
   3 -10   2         27.40         24.46         2.84 o
   4 -10   2         11.84         13.84         2.10 o
   5 -10   2          6.54          1.74         1.29 o
  -4  -9   2         35.78         35.36         2.63 o
  -3  -9   2        138.69        147.88         5.53 o
  -2  -9   2         62.04         61.42         3.70 o
  -1  -9   2        228.31        233.05         7.42 o
   0  -9   2         51.72         54.58         3.62 o
   1  -9   2         25.55         28.19         2.86 o
   2  -9   2        105.50         95.24         5.72 o
   3  -9   2         61.10         71.83         4.90 o
   4  -9   2          4.26          4.14         1.91 o
   5  -9   2        197.46        211.20         8.86 o
   6  -9   2         28.73         29.54         3.29 o
  -5  -8   2        109.84        123.61         5.40 o
  -4  -8   2        339.08        330.41        10.34 o
  -3  -8   2        249.95        256.58         8.83 o
  -2  -8   2        171.71        159.96         6.68 o
  -1  -8   2         17.25         11.97         2.05 o
   0  -8   2         63.97         58.14         4.30 o
   1  -8   2         55.73         52.52         3.78 o
   2  -8   2        139.08        147.82         7.18 o
   3  -8   2          1.62          6.03         2.41 o
   4  -8   2        127.20        123.01         6.72 o
   5  -8   2         39.87         40.67         4.34 o
   6  -8   2          0.07          2.48         1.53 o
   7  -8   2          2.57          1.35         1.48 o
  -6  -7   2         52.13         51.02         4.56 o
  -5  -7   2        143.31        157.93         6.84 o
  -4  -7   2        596.52        605.97        12.84 o
  -3  -7   2         61.39         54.45         3.95 o
  -2  -7   2         18.45         14.64         2.66 o
  -1  -7   2        119.37        110.14         5.45 o
   0  -7   2         21.85         26.86         2.65 o
   1  -7   2          5.01          5.60         1.90 o
   2  -7   2        422.16        437.62         9.99 o
   3  -7   2        467.76        459.62        12.39 o
   4  -7   2        268.50        256.67         9.63 o
   5  -7   2         78.68         85.81         5.13 o
   6  -7   2         16.80          8.25         3.09 o
   7  -7   2         42.42         47.62         3.77 o
   8  -7   2          0.81          1.34         1.23 o
  -7  -6   2          7.75          7.20         1.83 o
  -6  -6   2        114.74        123.74         6.15 o
  -5  -6   2        282.94        284.16        13.35 o
  -4  -6   2         14.38         11.48         2.46 o
  -3  -6   2        233.08        256.50         8.13 o
  -2  -6   2        118.49        124.40         5.66 o
  -1  -6   2         75.48         76.84         6.45 o
   0  -6   2         23.43         34.97         4.69 o
   1  -6   2       1281.76       1414.61        37.48 o
   2  -6   2        321.14        300.66        10.14 o
   3  -6   2        573.79        541.96        12.63 o
   4  -6   2        241.15        215.78         7.96 o
   5  -6   2        870.65        835.29        21.11 o
   6  -6   2        213.95        200.98        14.20 o
   7  -6   2          0.04         -0.78         1.74 o
   8  -6   2          2.26          2.92         1.38 o
  -8  -5   2          2.76          2.74         1.82 o
  -7  -5   2        350.55        388.31        22.75 o
  -6  -5   2         44.94         45.92         4.05 o
  -5  -5   2         20.12         17.55         2.53 o
  -4  -5   2        537.28        489.74        11.99 o
  -3  -5   2        234.59        221.00        13.51 o
  -2  -5   2        849.19        887.80        50.57 o
  -1  -5   2        522.41        541.96        15.26 o
   0  -5   2       1996.39       2056.46        42.25 o
   1  -5   2        542.95        646.11        18.41 o
   2  -5   2        163.73        155.87         7.49 o
   3  -5   2         12.89         16.25         5.93 o
   4  -5   2        936.39        923.81        60.43 o
   5  -5   2        129.67        130.61         7.29 o
   6  -5   2         50.25         43.35         5.46 o
   7  -5   2          0.94          1.55         2.77 o
   8  -5   2         29.71         36.17         3.55 o
   9  -5   2          8.86          7.12         2.09 o
  -8  -4   2        478.41        505.51        27.01 o
  -7  -4   2         47.42         45.02         4.17 o
  -6  -4   2         27.96         24.36         2.85 o
  -5  -4   2        142.01        130.14         6.05 o
  -4  -4   2         99.31         91.84         7.01 o
  -3  -4   2        725.54        724.42        17.90 o
  -2  -4   2       2017.15       1865.84        31.01 o
  -1  -4   2       1239.95       1323.05        35.05 o
   0  -4   2       1251.45       1233.15        26.95 o
   1  -4   2        286.79        243.58         8.24 o
   2  -4   2         39.20         27.11         3.47 o
   3  -4   2       1009.90        904.33        32.23 o
   4  -4   2          0.76          2.66         3.46 o
   5  -4   2         43.05         42.60         5.21 o
   6  -4   2        317.35        288.53        11.74 o
   7  -4   2         34.28         39.37         4.99 o
   8  -4   2        218.36        204.37        12.69 o
   9  -4   2        180.93        193.76         7.25 o
  -9  -3   2        239.23        272.49        38.61 o
  -8  -3   2          0.10          1.57         2.12 o
  -7  -3   2        246.20        248.90         8.42 o
  -6  -3   2          7.56          8.59         2.36 o
  -5  -3   2        249.18        242.65         7.04 o
  -4  -3   2        128.43        115.36         9.51 o
  -3  -3   2       2131.12       2003.03        27.48 o
  -2  -3   2       1589.77       1552.85        29.93 o
  -1  -3   2       4811.40       4844.69        83.47 o
   0  -3   2       1439.05       1493.54        19.44 o
   1  -3   2       1479.22       1508.04        30.95 o
   2  -3   2        802.83        792.45        27.76 o
   3  -3   2          9.54         12.32         3.19 o
   4  -3   2        271.47        243.07        12.99 o
   5  -3   2        251.06        240.26         9.97 o
   6  -3   2         38.74         37.92         3.67 o
   7  -3   2        375.70        405.67        15.01 o
   8  -3   2        362.61        375.69        11.84 o
   9  -3   2         84.52         87.81         4.79 o
  -9  -2   2          0.04          0.19         1.74 o
  -8  -2   2         16.30         21.24         3.39 o
  -7  -2   2         54.67         58.86         4.06 o
  -6  -2   2         26.33         30.98         2.98 o
  -5  -2   2       2463.95       2418.52        37.43 o
  -4  -2   2       1837.49       1785.43        39.66 o
  -3  -2   2        463.67        414.99         8.97 o
  -2  -2   2       1873.95       1973.19        19.09 o
  -1  -2   2          2.66          3.50         1.01 o
   0  -2   2       3627.29       3647.55        28.94 o
   1  -2   2        413.70        426.69        14.29 o
   2  -2   2        689.43        732.49        23.10 o
   3  -2   2       1481.15       1524.99        21.41 o
   4  -2   2        118.60        110.46         9.98 o
   5  -2   2        181.66        192.97         8.31 o
   6  -2   2        587.67        623.63        13.62 o
   7  -2   2         88.31         94.58         7.69 o
   8  -2   2        130.97        139.14         8.91 o
   9  -2   2          0.55          1.38         2.50 o
  -9  -1   2          1.30          0.42         1.99 o
  -8  -1   2        122.38        114.35         6.07 o
  -7  -1   2         75.49         77.80         6.51 o
  -6  -1   2       2537.63       2523.80        53.38 o
  -5  -1   2       1233.94       1371.01        55.75 o
  -4  -1   2       2116.07       2177.78        45.66 o
  -3  -1   2         13.20         33.25         2.58 o
  -2  -1   2       1054.41        991.58        33.38 o
  -1  -1   2        358.78        388.43         4.69 o
   0  -1   2       1525.47       2692.26        36.02 o
   1  -1   2        860.39        868.14        14.39 o
   2  -1   2       4536.30       4406.41        35.30 o
   3  -1   2       1519.10       1450.02        23.00 o
   4  -1   2        383.35        347.94        10.94 o
   5  -1   2        821.64        888.30        20.64 o
   6  -1   2         69.25         65.33         5.48 o
   7  -1   2         62.17         68.79         5.93 o
   8  -1   2         56.80         59.23         6.20 o
   9  -1   2          0.08         -0.49         2.15 o
 -10   0   2          9.30          6.35         2.80 o
  -9   0   2         45.22         41.76         3.96 o
  -8   0   2          2.18          0.02         2.47 o
  -7   0   2        376.86        357.65         9.94 o
  -6   0   2        964.84        985.20        15.36 o
  -5   0   2        809.25        781.73        21.95 o
  -4   0   2        350.21        395.36        13.46 o
  -3   0   2       1610.73       1522.25        30.35 o
  -2   0   2       1477.55       1542.96         9.08 o
  -1   0   2       1748.82       1852.96        16.37 o
   0   0   2        177.12        221.30         4.04 o
   1   0   2       1533.77       1525.70        13.26 o
   2   0   2        472.54        514.16        10.82 o
   3   0   2       5605.35       6024.17        97.00 o
   4   0   2       2069.03       2309.92        76.21 o
   5   0   2       1541.07       1737.58        34.99 o
   6   0   2          0.63          2.37         2.80 o
   7   0   2         91.82         79.25         6.20 o
   8   0   2         14.34         13.00         3.48 o
   9   0   2         11.83          7.34         1.57 o
 -10   1   2          0.12          0.47         1.55 o
  -9   1   2        153.09        157.85         9.48 o
  -8   1   2         68.31         71.10         4.82 o
  -7   1   2        328.02        339.38         8.69 o
  -6   1   2        185.67        176.00         6.33 o
  -5   1   2          0.32          7.48         3.40 o
  -4   1   2       1848.48       1764.43        26.53 o
  -3   1   2        106.48        107.23         3.86 o
  -2   1   2         94.71         98.10         3.58 o
  -1   1   2       1369.81       1437.13        15.19 o
   0   1   2        130.96        186.89         4.84 o
   1   1   2         95.08        135.89         3.96 o
   2   1   2        394.37        311.72        11.59 o
   3   1   2       2700.69       3066.63        71.84 o
   4   1   2       1654.61       1799.56       237.18 o
   5   1   2        238.16        220.55        12.76 o
   6   1   2          1.29          0.07         2.89 o
   7   1   2         40.04         37.24         3.91 o
   8   1   2         56.55         62.76         4.23 o
   9   1   2          2.23          6.59         2.21 o
 -10   2   2        203.72        193.46         6.41 o
  -9   2   2        220.75        240.14        11.20 o
  -8   2   2         92.14         95.38         5.42 o
  -7   2   2          1.22          1.99         2.12 o
  -6   2   2        205.62        210.11         6.03 o
  -5   2   2        187.26        170.85        11.07 o
  -4   2   2          0.00          1.97         1.76 o
  -3   2   2         32.70         34.17         3.52 o
  -2   2   2       1166.66       1152.09        15.95 o
  -1   2   2         53.72         56.09         3.35 o
   0   2   2          0.63          2.44         1.11 o
   1   2   2          9.98          5.73         3.81 o
   2   2   2       1407.78       1428.00        28.08 o
   3   2   2       1571.29       1633.60        46.09 o
   4   2   2       1116.40       1125.47        63.30 o
   5   2   2         63.19         53.82         5.11 o
   6   2   2         15.41         17.65         4.32 o
   7   2   2         30.28         29.90         4.39 o
   8   2   2         98.46        118.33         6.60 o
 -10   3   2        112.40        119.57         8.49 o
  -9   3   2         66.43         66.97         5.18 o
  -8   3   2          3.94          3.99         2.03 o
  -7   3   2        420.30        389.68        10.27 o
  -6   3   2        100.24         90.15         4.60 o
  -5   3   2          7.58          6.99         2.69 o
  -4   3   2        794.50        779.53        16.02 o
  -3   3   2       1277.97       1354.52        29.23 o
  -2   3   2       1334.44       1653.47        21.06 o
  -1   3   2       7586.14       7747.04       100.39 o
   0   3   2        593.53        562.19         9.90 o
   1   3   2       1074.99       1007.27        18.89 o
   2   3   2        171.69        167.72         8.93 o
   3   3   2        230.29        227.05        11.12 o
   4   3   2          7.80          8.61         3.39 o
   5   3   2          8.55         10.66         2.51 o
   6   3   2          0.03          3.04         2.95 o
   7   3   2        416.36        413.71        15.14 o
   8   3   2        144.70        157.35         7.03 o
  -9   4   2          4.51          5.77         1.72 o
  -8   4   2         36.98         33.37         3.24 o
  -7   4   2         74.27         80.06         5.19 o
  -6   4   2          1.48          6.95         1.97 o
  -5   4   2        597.64        572.22        13.68 o
  -4   4   2         33.74         32.40         5.60 o
  -3   4   2         70.23         60.45         4.90 o
  -2   4   2       5515.94       5654.78       147.39 o
  -1   4   2       3237.75       3293.36        40.56 o
   0   4   2       1147.60       1128.97        18.61 o
   1   4   2          5.32          7.47         2.06 o
   2   4   2         46.77         49.68         4.07 o
   3   4   2        161.64        178.34         8.97 o
   4   4   2          9.21         11.11         2.95 o
   5   4   2         15.48         20.03         3.48 o
   6   4   2        694.33        682.81        18.23 o
   7   4   2         51.42         53.11         4.62 o
   8   4   2         30.29         45.76         7.12 o
  -9   5   2         40.71         34.73         3.43 o
  -8   5   2         11.09          9.59         2.14 o
  -7   5   2          0.44         -0.96         1.91 o
  -6   5   2        481.23        465.40        15.77 o
  -5   5   2         51.78         50.96         3.71 o
  -4   5   2        102.81        103.46         5.18 o
  -3   5   2        657.90        766.98        30.97 o
  -2   5   2       1761.24       1988.01       121.50 o
  -1   5   2        149.91        152.92         8.13 o
   0   5   2        297.57        304.67        10.71 o
   1   5   2        153.47        153.26         7.90 o
   2   5   2        293.72        291.94         8.75 o
   3   5   2         33.88         30.27         3.20 o
   4   5   2        737.55        680.35        25.05 o
   5   5   2        419.31        390.15        13.02 o
   6   5   2         70.93         72.70         4.08 o
   7   5   2        111.81        120.03         5.33 o
  -9   6   2          0.00          0.92         2.00 o
  -8   6   2         52.60         62.69         4.51 o
  -7   6   2         81.52         77.44         5.06 o
  -6   6   2        119.08        130.84         6.34 o
  -5   6   2         63.86         68.95         4.35 o
  -4   6   2        114.72        108.99         5.70 o
  -3   6   2        359.59        360.49         8.21 o
  -2   6   2         14.29         18.99         2.30 o
  -1   6   2         49.19         49.74         3.18 o
   0   6   2         54.10         56.21         3.80 o
   1   6   2         70.33         71.17         4.48 o
   2   6   2         20.83         20.85         2.72 o
   3   6   2       1201.21       1114.39        32.76 o
   4   6   2        314.17        311.69         9.61 o
   5   6   2         31.82         37.89         4.14 o
   6   6   2         50.10         49.70         3.36 o
  -8   7   2         76.05         74.91         6.07 o
  -7   7   2        136.33        141.46         6.33 o
  -6   7   2        219.34        218.29         7.24 o
  -5   7   2        204.98        221.77         8.41 o
  -4   7   2         59.76         65.98         4.65 o
  -3   7   2        280.89        261.46         8.67 o
  -2   7   2         39.97         44.01         3.59 o
  -1   7   2         62.28         60.45         3.79 o
   0   7   2          0.39          2.59         2.59 o
   1   7   2          1.33         -0.73         2.12 o
   2   7   2        229.82        221.26        10.03 o
   3   7   2        125.16        120.45         6.52 o
   4   7   2          1.06          0.78         1.90 o
   5   7   2         34.83         35.49         2.78 o
  -7   8   2         46.64         50.79         4.91 o
  -6   8   2        181.85        204.80         7.52 o
  -5   8   2         31.88         29.93         3.51 o
  -4   8   2        110.35        116.85         5.91 o
  -3   8   2         50.01         52.08         4.49 o
  -2   8   2         23.08         57.21         9.99 o
  -1   8   2        117.91        106.56         4.88 o
   0   8   2        135.28        133.62         5.39 o
   1   8   2        194.36        195.18         6.34 o
   2   8   2        109.90        108.08         5.02 o
   3   8   2          0.18         -1.31         1.38 o
   4   8   2         89.67         93.22         4.28 o
  -6   9   2         10.80         11.18         1.74 o
  -5   9   2         32.69         31.75         3.33 o
  -4   9   2         32.09         32.92         3.76 o
  -3   9   2         11.91         14.74         2.94 o
  -2   9   2         79.29         90.08         6.86 o
  -1   9   2        267.71        289.48         8.03 o
   0   9   2        170.62        178.49         5.10 o
   1   9   2        153.72        151.13         4.40 o
   2   9   2         17.43         17.87         1.63 o
   3   9   2         14.55         12.49         2.01 o
  -4  10   2          9.51          8.82         2.82 o
  -3  10   2         22.13         19.91         2.11 o
  -2  10   2         97.94        104.95         5.06 o
  -1  10   2         88.13         98.16         9.44 o
   0  10   2         47.59         45.62         6.24 o
   0 -11   3          0.87          1.99         1.44 o
   1 -11   3          0.45          0.97         1.17 o
   2 -11   3         23.41         15.67         2.55 o
  -3 -10   3         15.16         11.70         2.06 o
  -2 -10   3          0.08         -0.10         0.90 o
  -1 -10   3          0.46          3.56         1.58 o
   0 -10   3         46.40         47.63         3.33 o
   1 -10   3         95.85        104.52         5.39 o
   2 -10   3        122.51        143.17         7.63 o
   3 -10   3         30.31         28.35         2.53 o
   4 -10   3         17.59         17.29         1.71 o
   5 -10   3          2.47          1.16         1.35 o
  -4  -9   3         15.75         13.82         1.92 o
  -3  -9   3          0.45          2.00         1.72 o
  -2  -9   3          0.02          1.10         1.26 o
  -1  -9   3         34.79         33.03         3.12 o
   0  -9   3        446.84        477.96         9.23 o
   1  -9   3        259.24        273.25        11.88 o
   2  -9   3         69.67         77.83         4.79 o
   3  -9   3        114.19        118.76         6.54 o
   4  -9   3         35.80         33.18         3.83 o
   5  -9   3         27.30         25.08         2.84 o
   6  -9   3          0.09          0.32         1.70 o
  -6  -8   3          5.30          7.61         2.43 o
  -5  -8   3         70.86         62.19         3.92 o
  -4  -8   3         75.67         72.89         5.05 o
  -3  -8   3        145.23        148.95         6.28 o
  -2  -8   3         31.19         26.26         3.03 o
  -1  -8   3        872.16        847.93        14.19 o
   0  -8   3        225.23        204.15         7.45 o
   1  -8   3          0.14          3.46         1.57 o
   2  -8   3         19.87         14.57         2.57 o
   3  -8   3         25.50         21.70         2.99 o
   4  -8   3         27.26         25.92         3.79 o
   5  -8   3         47.26         52.21         5.82 o
   6  -8   3          4.43          3.70         3.83 o
   7  -8   3         17.85         17.20         2.17 o
  -7  -7   3         51.94         51.34         5.23 o
  -6  -7   3          1.58          4.09         1.62 o
  -5  -7   3        200.54        210.29         7.53 o
  -4  -7   3        217.98        218.30         8.57 o
  -3  -7   3         94.41         83.83         5.05 o
  -2  -7   3        951.31        880.62        14.50 o
  -1  -7   3        199.41        189.56         6.64 o
   0  -7   3          5.34          6.37         1.56 o
   1  -7   3          3.97          5.56         2.35 o
   2  -7   3         24.23         28.38         3.17 o
   3  -7   3         89.56         89.29         5.00 o
   4  -7   3        910.35        835.70        29.25 o
   5  -7   3        284.62        268.21        11.91 o
   6  -7   3         33.16         30.39         4.42 o
   7  -7   3          5.04          5.88         1.71 o
   8  -7   3          3.58          2.35         1.41 o
  -7  -6   3         23.82         25.34         2.73 o
  -6  -6   3         83.89         91.89         5.50 o
  -5  -6   3        104.27         98.61         5.59 o
  -4  -6   3        437.79        420.71        10.21 o
  -3  -6   3        729.63        665.56        16.66 o
  -2  -6   3         18.18         14.46         3.04 o
  -1  -6   3         41.84         32.90         4.36 o
   0  -6   3         12.89          9.16         3.05 o
   1  -6   3        247.65        245.75         9.37 o
   2  -6   3        183.22        192.51         7.34 o
   3  -6   3       1066.37       1037.05        40.60 o
   4  -6   3       1023.95        906.31        33.71 o
   5  -6   3        210.68        195.17         9.54 o
   6  -6   3          0.36          1.98         2.94 o
   7  -6   3        105.09        104.52         5.62 o
   8  -6   3         20.84         18.65         2.77 o
  -8  -5   3          1.04          2.57         1.73 o
  -7  -5   3         25.44         31.05         4.70 o
  -6  -5   3          7.25          2.16         2.43 o
  -5  -5   3        889.88        801.75        35.27 o
  -4  -5   3         80.99         79.06         5.80 o
  -3  -5   3        215.56        219.10        12.09 o
  -2  -5   3         23.69         22.85         5.39 o
  -1  -5   3        245.36        256.73        12.94 o
   0  -5   3        564.63        623.74        14.75 o
   1  -5   3         99.81         95.35         5.84 o
   2  -5   3        385.21        325.33        12.73 o
   3  -5   3       1262.40       1188.78        51.25 o
   4  -5   3        190.36        185.09         8.53 o
   5  -5   3         18.73         18.55         3.46 o
   6  -5   3        116.07        117.24         6.96 o
   7  -5   3          1.34          0.38         3.31 o
   8  -5   3          4.35          3.93         2.03 o
  -8  -4   3          0.09          1.44         3.38 o
  -7  -4   3        248.00        244.86        11.00 o
  -6  -4   3        532.70        500.74        14.46 o
  -5  -4   3          4.18          1.83         1.72 o
  -4  -4   3        320.01        292.78        12.15 o
  -3  -4   3         38.42         39.69         4.20 o
  -2  -4   3        126.08        132.85         5.31 o
  -1  -4   3         67.76         76.45         3.80 o
   0  -4   3        835.49        848.91        14.25 o
   1  -4   3         69.01         39.52         3.11 o
   2  -4   3        433.05        330.30        24.31 o
   3  -4   3         88.12        100.94         9.82 o
   4  -4   3        714.86        541.01        29.47 o
   5  -4   3        217.84        204.24        10.80 o
   6  -4   3         10.11          6.07         2.60 o
   7  -4   3          4.11          7.67         2.85 o
   8  -4   3        117.62        123.88         6.76 o
   9  -4   3         31.74         26.43         3.07 o
  -9  -3   3          9.43         14.61         3.19 o
  -8  -3   3        444.00        452.64        16.09 o
  -7  -3   3        109.78        120.55         5.80 o
  -6  -3   3          0.49         -1.91         1.91 o
  -5  -3   3        142.56        138.11         5.42 o
  -4  -3   3         78.26         67.47         5.29 o
  -3  -3   3        786.84        797.38        16.56 o
  -2  -3   3       1305.26       1357.89        17.13 o
  -1  -3   3       3740.66       4138.57        39.24 o
   0  -3   3       4930.71       4689.38        31.27 o
   1  -3   3        199.52        186.02         5.09 o
   2  -3   3         52.86         53.59         3.39 o
   3  -3   3       1089.54       1037.44        25.27 o
   4  -3   3        300.97        289.34        10.70 o
   5  -3   3         35.71         33.11         3.39 o
   6  -3   3          6.25          5.12         3.18 o
   7  -3   3         86.41         95.62         6.60 o
   8  -3   3         17.26         14.46         3.25 o
   9  -3   3         32.96         34.68         3.82 o
  -9  -2   3        317.40        310.71        29.33 o
  -8  -2   3         71.99         73.05         4.72 o
  -7  -2   3        120.51        108.77         6.34 o
  -6  -2   3         14.72         16.03         2.77 o
  -5  -2   3          4.63         -1.23         2.63 o
  -4  -2   3        300.12        344.30        11.83 o
  -3  -2   3       2017.06       2033.65        26.60 o
  -2  -2   3       5570.50       5465.03        86.95 o
  -1  -2   3       7490.90       7500.74        39.31 o
   0  -2   3        655.85        680.28        13.29 o
   1  -2   3         22.62         12.95         1.87 o
   2  -2   3        841.58        798.43        12.82 o
   3  -2   3         32.04         30.99         3.26 o
   4  -2   3         58.58         56.90         4.66 o
   5  -2   3        676.12        692.81        13.94 o
   6  -2   3          1.35          0.66         2.36 o
   7  -2   3        161.01        169.79        10.56 o
   8  -2   3         71.49         64.58         5.88 o
   9  -2   3         22.91         25.35         4.22 o
  -9  -1   3         34.88         42.00         4.29 o
  -8  -1   3        179.67        180.04         9.17 o
  -7  -1   3          2.73          0.27         1.53 o
  -6  -1   3        380.06        370.95         9.37 o
  -5  -1   3          0.39         -2.04         2.04 o
  -4  -1   3        266.82        268.36         9.54 o
  -3  -1   3       1917.30       1867.21        30.97 o
  -2  -1   3       7214.71       7162.26       124.47 o
  -1  -1   3        855.68        909.24        11.38 o
   0  -1   3       2547.01       4120.92       158.07 o
   1  -1   3        180.84        198.21         7.15 o
   2  -1   3        309.39        371.80         7.91 o
   3  -1   3       1930.54       1987.40        38.00 o
   4  -1   3       2300.01       2208.66        50.57 o
   5  -1   3         93.47         99.01         5.13 o
   6  -1   3        727.63        752.18        32.36 o
   7  -1   3        290.35        281.21        12.66 o
   8  -1   3        142.08        132.75         8.01 o
   9  -1   3         32.33         30.92         3.02 o
 -10   0   3         32.31         19.50         5.31 o
  -9   0   3          1.85          3.33         2.32 o
  -8   0   3         44.18         52.76         5.63 o
  -7   0   3        101.54         89.17         5.26 o
  -6   0   3        685.90        641.77        10.80 o
  -5   0   3        267.52        228.88        12.42 o
  -4   0   3        613.94        516.43        31.98 o
  -3   0   3        369.87        357.12        12.92 o
  -2   0   3        122.00        169.28         4.36 o
  -1   0   3        721.21        724.72         9.09 o
   0   0   3       1253.60       1296.31        15.40 o
   1   0   3       3020.35       3282.28        40.38 o
   2   0   3       2268.60       2313.56        40.34 o
   3   0   3       1166.71       1138.05        36.00 o
   4   0   3         36.40         50.75         4.86 o
   5   0   3       1149.91       1137.55        39.61 o
   6   0   3        265.02        282.57        12.36 o
   7   0   3        678.42        744.12        22.63 o
   8   0   3         29.31         24.47         3.86 o
   9   0   3          3.78         -0.50         2.31 o
 -10   1   3         63.47         56.02         4.07 o
  -9   1   3          2.53         -1.10         2.94 o
  -8   1   3          7.62          7.15         2.79 o
  -7   1   3       1067.59        962.08        15.77 o
  -6   1   3       1069.69       1084.68        14.36 o
  -5   1   3       2006.35       1896.72        55.39 o
  -4   1   3         74.92         76.47         5.24 o
  -3   1   3         84.31         77.89         3.43 o
  -2   1   3         14.51         13.33         1.51 o
  -1   1   3         35.48         29.96         2.01 o
   0   1   3        276.94        319.82         6.57 o
   1   1   3       1579.39       1573.74        17.93 o
   2   1   3        210.72        185.83         6.17 o
   3   1   3        150.52        138.08         6.47 o
   4   1   3          7.17          1.28         2.26 o
   5   1   3         78.08         73.22         5.70 o
   6   1   3        131.35        134.08         9.16 o
   7   1   3          9.48         12.70         3.55 o
   8   1   3          0.09         -1.19         1.77 o
 -10   2   3          0.54          0.13         1.86 o
  -9   2   3         26.94         30.03         4.55 o
  -8   2   3        247.57        233.31         8.02 o
  -7   2   3       1645.61       1615.30        39.90 o
  -6   2   3       1312.09       1295.82        20.05 o
  -5   2   3          1.34          1.52         8.35 o
  -4   2   3        166.22        149.14         7.64 o
  -3   2   3         18.48         18.35         2.50 o
  -2   2   3        450.16        491.19        11.77 o
  -1   2   3        717.08        735.10        14.36 o
   0   2   3       1314.78       1283.35        17.80 o
   1   2   3        334.25        348.22        13.06 o
   2   2   3       1060.01       1101.11        22.02 o
   3   2   3         56.48         61.51         6.01 o
   4   2   3        505.09        500.11        20.86 o
   5   2   3         43.14         42.78         9.03 o
   6   2   3        186.37        165.20         8.38 o
   7   2   3         20.74         23.48         3.77 o
   8   2   3         48.53         47.96         4.65 o
  -9   3   3         18.75         17.25         2.52 o
  -8   3   3        209.47        224.71         7.77 o
  -7   3   3        169.78        159.17         6.73 o
  -6   3   3         33.45         31.53         3.09 o
  -5   3   3        410.32        357.50        12.26 o
  -4   3   3        227.45        258.42        10.95 o
  -3   3   3        133.48        139.27        12.24 o
  -2   3   3       2835.74       2940.76        34.29 o
  -1   3   3       1928.13       1775.24        25.91 o
   0   3   3       1668.85       1722.17        32.82 o
   1   3   3        785.96        757.65        13.95 o
   2   3   3       1944.96       1910.37        26.36 o
   3   3   3       1884.74       1774.06        80.03 o
   4   3   3        124.05        112.45         9.36 o
   5   3   3         12.58          5.27         5.54 o
   6   3   3         39.84         45.87         5.41 o
   7   3   3         47.84         50.35         4.82 o
   8   3   3          4.16          6.37         1.91 o
  -9   4   3         22.51         20.68         2.46 o
  -8   4   3         32.49         32.07         3.72 o
  -7   4   3          3.48          6.87         2.23 o
  -6   4   3          0.42         -1.78         1.78 o
  -5   4   3        101.81         94.67         5.52 o
  -4   4   3         58.13         58.92         6.04 o
  -3   4   3        385.71        415.36        38.90 o
  -2   4   3        502.34        493.77        17.17 o
  -1   4   3        318.59        294.53        12.10 o
   0   4   3          8.65          8.04         2.27 o
   1   4   3       1501.24       1474.30        22.60 o
   2   4   3       1958.03       1922.32        26.25 o
   3   4   3         55.47         43.63         4.59 o
   4   4   3         14.72         12.55         4.62 o
   5   4   3         23.53         28.68         3.58 o
   6   4   3          3.07          8.49         2.52 o
   7   4   3         50.94         56.17         3.82 o
  -9   5   3          5.71          5.26         2.25 o
  -8   5   3          9.66         10.39         2.16 o
  -7   5   3         16.49         16.17         3.01 o
  -6   5   3         32.93         31.08         3.22 o
  -5   5   3         55.96         53.36         3.91 o
  -4   5   3        141.57        128.13         5.81 o
  -3   5   3        163.89        163.39         8.69 o
  -2   5   3        728.32        768.74        28.56 o
  -1   5   3          0.18         -2.03         2.03 o
   0   5   3        231.64        218.57         8.62 o
   1   5   3         70.60         68.34         4.42 o
   2   5   3         57.46         53.44         3.77 o
   3   5   3        206.27        193.90         8.64 o
   4   5   3          1.95          2.26         2.16 o
   5   5   3          0.22         -0.74         2.18 o
   6   5   3        234.66        231.11         7.51 o
  -8   6   3         21.22         25.18         2.82 o
  -7   6   3          0.68         -1.27         1.81 o
  -6   6   3        246.69        270.15         7.91 o
  -5   6   3        121.33        127.37         6.85 o
  -4   6   3         43.36         46.37         4.12 o
  -3   6   3        321.14        313.12         9.50 o
  -2   6   3        375.66        374.63        13.40 o
  -1   6   3        132.04        124.95         5.36 o
   0   6   3          6.70          4.70         2.48 o
   1   6   3         52.41         48.91         4.27 o
   2   6   3        251.64        232.04         8.08 o
   3   6   3          5.00          9.46         2.11 o
   4   6   3          6.18          7.69         2.32 o
   5   6   3        281.36        309.19         8.73 o
   6   6   3        134.56        135.53         6.15 o
  -8   7   3          0.08         -1.67         1.67 o
  -7   7   3        150.78        145.30         6.02 o
  -6   7   3        232.86        241.03         7.17 o
  -5   7   3        159.15        164.36         6.42 o
  -4   7   3        202.66        199.95         8.25 o
  -3   7   3        574.12        572.42        13.69 o
  -2   7   3        166.16        175.82         7.32 o
  -1   7   3          9.94         10.38         2.14 o
   0   7   3        131.45        123.57         5.73 o
   1   7   3        162.16        156.23         6.77 o
   2   7   3          2.54          2.93         2.11 o
   3   7   3        101.29        109.28         5.74 o
   4   7   3         54.17         57.20         3.60 o
   5   7   3         37.79         41.91         3.90 o
  -7   8   3        107.30        108.19         6.16 o
  -6   8   3         55.90         54.31         3.62 o
  -5   8   3         54.58         56.88         3.63 o
  -4   8   3        137.78        138.70         6.85 o
  -3   8   3         49.94         45.77         3.81 o
  -2   8   3          0.22          8.02         2.65 o
  -1   8   3        122.47        124.19         5.04 o
   0   8   3         86.84         88.90         5.35 o
   1   8   3         14.75         12.89         2.02 o
   2   8   3        282.00        291.56         6.58 o
   3   8   3        170.25        176.96         5.98 o
  -6   9   3         41.07         51.29         4.87 o
  -5   9   3         31.03         37.59         3.04 o
  -4   9   3         10.68         11.52         2.35 o
  -3   9   3         16.35         21.85         3.01 o
  -2   9   3         82.18         81.65         5.57 o
  -1   9   3         58.55         61.12         4.70 o
   0   9   3         19.90         22.44         2.14 o
   1   9   3        147.04        149.32         4.22 o
   2   9   3        242.50        205.82        12.74 o
  -3  10   3          1.82          5.55         1.80 o
  -2  10   3          5.37          4.93         1.99 o
  -1  10   3          3.41          1.94         1.74 o
   1 -11   4          2.75         -0.05         1.94 o
  -3 -10   4        140.38        139.35         7.06 o
  -2 -10   4        141.45        134.95         4.21 o
  -1 -10   4         43.82         43.95         2.94 o
   0 -10   4          1.56          2.53         2.05 o
   1 -10   4          0.06          2.04         1.54 o
   2 -10   4          1.32          0.23         1.50 o
   3 -10   4         31.51         30.35         2.48 o
   4 -10   4         60.98         53.99         3.62 o
  -4  -9   4        119.65        131.14         5.96 o
  -3  -9   4         39.64         40.72         3.05 o
  -2  -9   4         81.57         72.58         4.28 o
  -1  -9   4         96.52        111.42         5.86 o
   0  -9   4          7.19          6.69         1.88 o
   1  -9   4          0.01         -2.01         2.06 o
   2  -9   4         91.70        109.49         6.38 o
   3  -9   4        122.89        128.47         7.05 o
   4  -9   4         57.46         60.51         4.49 o
   5  -9   4         28.71         32.95         4.34 o
   6  -9   4         29.65         24.80         2.57 o
  -6  -8   4         36.33         37.56         3.27 o
  -5  -8   4        165.31        182.07         7.78 o
  -4  -8   4          0.49          1.56         1.30 o
  -3  -8   4         79.60         72.24         4.34 o
  -2  -8   4        242.05        254.09         6.78 o
  -1  -8   4        235.69        205.76         7.19 o
   0  -8   4        256.80        254.99         9.70 o
   1  -8   4        376.47        361.51        15.77 o
   2  -8   4         74.55         74.72         6.07 o
   3  -8   4         67.65         63.22         7.80 o
   4  -8   4         30.00         26.51         4.31 o
   5  -8   4         12.13         11.26         3.11 o
   6  -8   4         20.81         22.31         4.00 o
   7  -8   4         19.57         15.57         2.42 o
  -6  -7   4        174.68        180.56         6.57 o
  -5  -7   4          4.49          2.91         2.04 o
  -4  -7   4          2.84          1.35         2.53 o
  -3  -7   4         67.00         66.05         4.13 o
  -2  -7   4          0.35         -0.61         1.86 o
  -1  -7   4       1107.46       1063.63        15.18 o
   0  -7   4        723.18        688.41        15.17 o
   1  -7   4        341.12        348.87         9.31 o
   2  -7   4        205.44        220.15         8.44 o
   3  -7   4         37.29         34.11         5.50 o
   4  -7   4          3.08          1.97         2.33 o
   5  -7   4         21.40         19.12         4.00 o
   6  -7   4        170.24        165.82        11.55 o
   7  -7   4        269.74        268.53         9.50 o
  -7  -6   4          4.43          1.73         2.13 o
  -6  -6   4          0.41          1.84         1.72 o
  -5  -6   4        109.94         99.61         5.47 o
  -4  -6   4         37.57         37.73         3.70 o
  -3  -6   4        142.36        133.58         6.53 o
  -2  -6   4       1046.66       1009.55        35.27 o
  -1  -6   4        777.77        812.63        27.34 o
   0  -6   4        267.08        271.77         8.93 o
   1  -6   4         79.58         86.90         4.71 o
   2  -6   4          9.07          6.27         2.30 o
   3  -6   4         27.11         25.15         3.21 o
   4  -6   4        248.17        219.02         9.94 o
   5  -6   4         71.35         67.01         6.88 o
   6  -6   4        333.89        309.84        14.97 o
   7  -6   4        166.14        170.18        10.83 o
   8  -6   4         24.07         23.28         4.65 o
  -8  -5   4        104.91        112.27         5.57 o
  -7  -5   4         12.04         12.10         2.81 o
  -6  -5   4        796.63        788.98        38.22 o
  -5  -5   4        203.31        180.75         9.59 o
  -4  -5   4          0.54          0.47         2.67 o
  -3  -5   4        697.83        666.76        14.40 o
  -2  -5   4        338.18        343.68        13.36 o
  -1  -5   4        137.88        124.42         7.08 o
   0  -5   4         76.97         67.31         4.92 o
   1  -5   4        557.33        563.63        21.75 o
   2  -5   4          8.08         15.08         3.53 o
   3  -5   4        383.86        374.44        16.93 o
   4  -5   4        324.83        291.30         9.88 o
   5  -5   4        162.29        146.23        11.76 o
   6  -5   4          1.61          5.63         2.33 o
   7  -5   4          4.34          2.66         2.97 o
   8  -5   4          4.28          6.64         1.98 o
  -8  -4   4         32.79         35.22         5.35 o
  -7  -4   4        488.20        446.97        28.84 o
  -6  -4   4        204.98        193.19        11.45 o
  -5  -4   4        874.68        800.74        15.98 o
  -4  -4   4       1070.03       1086.90        22.66 o
  -3  -4   4        599.07        557.17        22.79 o
  -2  -4   4         16.59         19.45         2.87 o
  -1  -4   4        641.81        709.79        16.97 o
   0  -4   4        105.61        100.06         4.52 o
   1  -4   4        220.55        217.44         7.33 o
   2  -4   4        444.71        434.11        15.72 o
   3  -4   4       1567.51       1388.53        44.26 o
   4  -4   4        335.00        325.91        13.94 o
   5  -4   4        177.27        161.70         8.23 o
   6  -4   4         13.08          6.19         4.29 o
   7  -4   4          0.02         -2.87         2.87 o
   8  -4   4         30.71         29.49         4.43 o
  -9  -3   4         32.38         36.85         4.93 o
  -8  -3   4         15.65         23.18         3.56 o
  -7  -3   4          0.12          0.63         1.87 o
  -6  -3   4        738.69        696.91        17.11 o
  -5  -3   4        275.65        268.79         8.07 o
  -4  -3   4       1097.71       1216.09        30.36 o
  -3  -3   4        222.91        224.53         9.43 o
  -2  -3   4         74.28         88.29         6.69 o
  -1  -3   4          2.08          3.21         1.19 o
   0  -3   4        882.87        929.39        16.31 o
   1  -3   4        775.60        732.29        21.49 o
   2  -3   4       5286.60       4964.24        96.50 o
   3  -3   4        690.72        605.83        17.50 o
   4  -3   4         54.82         53.95         4.56 o
   5  -3   4         25.60         27.12         2.92 o
   6  -3   4          9.67          5.96         2.82 o
   7  -3   4         45.37         41.72         6.09 o
   8  -3   4         58.49         66.54         5.13 o
  -9  -2   4         37.40         25.43         3.25 o
  -8  -2   4         66.64         64.98         5.66 o
  -7  -2   4         92.98         91.08         5.30 o
  -6  -2   4        100.73         92.30         5.05 o
  -5  -2   4        607.43        589.05        12.41 o
  -4  -2   4        178.42        180.83         8.74 o
  -3  -2   4         16.66         13.09         5.95 o
  -2  -2   4         78.33         60.87         4.08 o
  -1  -2   4        961.81       1143.05        12.35 o
   0  -2   4       1463.62       2212.43        30.51 o
   1  -2   4       2669.12       2472.81        48.67 o
   2  -2   4          1.31          4.38         1.74 o
   3  -2   4        812.58        770.14        14.69 o
   4  -2   4         58.44         64.42         5.33 o
   5  -2   4         88.99         90.74         4.51 o
   6  -2   4         42.02         37.55         4.79 o
   7  -2   4        184.16        182.16        12.65 o
   8  -2   4         53.20         59.85         7.08 o
  -9  -1   4        187.26        206.25         8.57 o
  -8  -1   4         54.04         52.12         5.09 o
  -7  -1   4         72.81         80.25         4.78 o
  -6  -1   4         71.74         79.69         4.75 o
  -5  -1   4         75.29         57.96         5.44 o
  -4  -1   4        806.31        858.89        23.83 o
  -3  -1   4         10.22          5.76         2.37 o
  -2  -1   4        238.20        285.53         8.99 o
  -1  -1   4       5019.37       4850.96        47.44 o
   0  -1   4        219.85        169.90         4.34 o
   1  -1   4          8.61         15.48         2.52 o
   2  -1   4        416.55        441.08        13.99 o
   3  -1   4         72.94         70.98         6.12 o
   4  -1   4        222.13        209.71        11.21 o
   5  -1   4        111.65        110.77         5.73 o
   6  -1   4        343.05        337.94        17.66 o
   7  -1   4        298.95        329.18        12.67 o
   8  -1   4         60.00         56.19         7.05 o
  -9   0   4         93.75         95.07         6.35 o
  -8   0   4        215.26        203.55         8.72 o
  -7   0   4         72.98         71.80         4.54 o
  -6   0   4         13.86         16.14         1.96 o
  -5   0   4         27.88         32.72         4.57 o
  -4   0   4         14.92          8.59         2.82 o
  -3   0   4       1371.80       1331.28        16.87 o
  -2   0   4       4067.26       4109.87        68.07 o
  -1   0   4         33.38         24.39         1.90 o
   0   0   4         17.50         24.21         1.90 o
   1   0   4          0.72          0.56         1.48 o
   2   0   4        112.63        137.09         5.78 o
   3   0   4        488.70        532.76        12.70 o
   4   0   4        496.26        492.42        16.19 o
   5   0   4         48.37         51.42         4.04 o
   6   0   4        496.52        521.10        24.85 o
   7   0   4         91.46         86.30         7.13 o
   8   0   4         70.20         68.54         7.71 o
  -9   1   4         52.09         55.54         4.89 o
  -8   1   4         42.88         48.40         3.94 o
  -7   1   4         14.13         15.08         2.45 o
  -6   1   4        226.44        226.77         7.91 o
  -5   1   4        109.48         93.01         8.52 o
  -4   1   4       1846.98       1829.21        37.30 o
  -3   1   4       4583.93       4681.61        34.46 o
  -2   1   4        404.29        417.50         8.24 o
  -1   1   4        660.66        730.36        12.38 o
   0   1   4          5.50         10.93         1.37 o
   1   1   4       1084.26       1177.23        22.31 o
   2   1   4        406.58        441.63        13.70 o
   3   1   4        768.65        805.29        18.22 o
   4   1   4         55.49         68.47         5.05 o
   5   1   4        300.70        284.95        13.28 o
   6   1   4         17.06         18.42         3.31 o
   7   1   4         91.59         92.70         6.17 o
   8   1   4         35.88         33.76         3.41 o
  -9   2   4         18.99         18.17         3.26 o
  -8   2   4          0.75          0.11         1.95 o
  -7   2   4        373.69        360.47        13.98 o
  -6   2   4        291.98        284.01         8.81 o
  -5   2   4       1819.62       1698.99        25.69 o
  -4   2   4       1544.46       1451.93        22.20 o
  -3   2   4        285.70        303.32         8.19 o
  -2   2   4          8.28          7.17         1.75 o
  -1   2   4        115.94        122.60         4.73 o
   0   2   4        802.87        877.21        27.03 o
   1   2   4       1578.53       1590.59        23.73 o
   2   2   4       1627.21       1566.24        24.86 o
   3   2   4        392.11        385.52        13.18 o
   4   2   4        356.45        356.79        15.21 o
   5   2   4          8.99         10.31         4.50 o
   6   2   4        234.91        261.98        11.00 o
   7   2   4         10.46         12.06         3.54 o
  -9   3   4         22.79         18.07         2.63 o
  -8   3   4         47.84         42.87         3.67 o
  -7   3   4        167.78        164.75         7.72 o
  -6   3   4        661.38        654.08        26.02 o
  -5   3   4         44.37         49.37         3.59 o
  -4   3   4         91.07         80.28         6.97 o
  -3   3   4          0.28         -0.88         2.10 o
  -2   3   4        151.29        134.46         6.28 o
  -1   3   4        148.31        165.29         6.84 o
   0   3   4       1184.28       1221.51        31.78 o
   1   3   4       1698.21       1753.69        27.12 o
   2   3   4       1801.80       1741.17        24.47 o
   3   3   4        105.84         99.21         5.34 o
   4   3   4        235.11        227.62        13.41 o
   5   3   4        111.05        119.44        12.57 o
   6   3   4         14.36         26.72         5.09 o
   7   3   4          2.71          7.62         3.24 o
  -9   4   4         14.69         12.29         2.13 o
  -8   4   4        333.84        362.22         8.69 o
  -7   4   4        284.47        280.07         8.12 o
  -6   4   4          0.83          8.19         2.20 o
  -5   4   4         34.49         34.41         3.37 o
  -4   4   4         31.32         28.88         3.40 o
  -3   4   4          2.42          3.51         2.47 o
  -2   4   4        121.52        123.89        15.29 o
  -1   4   4        227.02        199.69        10.62 o
   0   4   4        524.25        547.45        21.97 o
   1   4   4        484.40        442.84         9.52 o
   2   4   4         45.27         39.34         3.36 o
   3   4   4        310.09        275.48        10.99 o
   4   4   4         10.60          8.42         2.31 o
   5   4   4          1.67         -0.29         1.86 o
   6   4   4         28.06         32.92         4.24 o
  -9   5   4        112.22         97.88         5.43 o
  -8   5   4        131.18        143.45         5.66 o
  -7   5   4         22.19         24.45         2.92 o
  -6   5   4          0.01          0.24         3.23 o
  -5   5   4         14.94         17.17         3.51 o
  -4   5   4         89.05         79.35         4.43 o
  -3   5   4        345.34        348.52        28.37 o
  -2   5   4        427.87        385.31        23.48 o
  -1   5   4        419.70        387.87        16.79 o
   0   5   4          5.61          3.67         1.96 o
   1   5   4        106.44        105.08         5.41 o
   2   5   4        296.24        276.14         8.53 o
   3   5   4         45.10         42.52         4.04 o
   4   5   4          7.44         10.09         2.68 o
   5   5   4        138.65        138.77         6.04 o
   6   5   4         76.49         84.94         4.18 o
  -8   6   4         16.53         16.00         2.51 o
  -7   6   4          6.39          5.38         1.73 o
  -6   6   4          7.90          8.76         2.27 o
  -5   6   4          2.37          0.04         1.20 o
  -4   6   4        125.61        123.18         6.24 o
  -3   6   4        524.13        510.01        15.57 o
  -2   6   4        239.86        251.81         8.20 o
  -1   6   4         23.89         20.52         3.12 o
   0   6   4         90.66         93.48         6.34 o
   1   6   4        331.16        314.25        11.32 o
   2   6   4          0.17          0.06         2.08 o
   3   6   4          2.01         -1.23         1.94 o
   4   6   4         23.38         23.49         2.79 o
   5   6   4         17.14         19.11         2.03 o
  -7   7   4          2.27          1.77         1.65 o
  -6   7   4          4.49          5.50         2.08 o
  -5   7   4         82.82         82.91         4.64 o
  -4   7   4        281.04        261.25        10.18 o
  -3   7   4        447.23        430.62        11.64 o
  -2   7   4         35.27         44.83         4.70 o
  -1   7   4         70.02         85.21         5.63 o
   0   7   4         83.17         84.37         4.54 o
   1   7   4          1.50          3.62         1.86 o
   2   7   4        102.19         99.63         5.38 o
   3   7   4          2.44          2.11         1.81 o
   4   7   4          2.66          3.24         1.22 o
  -6   8   4         68.42         59.54         4.52 o
  -5   8   4         67.64         76.63         4.09 o
  -4   8   4         78.71         75.27         6.38 o
  -3   8   4        106.03        104.37         5.81 o
  -2   8   4         34.96         34.33         3.49 o
  -1   8   4         38.21         38.56         3.00 o
   0   8   4          3.69          5.96         1.85 o
   1   8   4        138.72        137.34         5.43 o
   2   8   4         37.98         35.67         2.58 o
   3   8   4         14.23         13.96         2.33 o
  -5   9   4         11.10         10.47         1.92 o
  -4   9   4         53.95         57.32         3.53 o
  -3   9   4         51.03         53.85         4.62 o
  -2   9   4          7.03          6.67         1.42 o
  -1   9   4         26.10         25.27         3.10 o
   0   9   4         96.74         96.38         3.76 o
  -2 -10   5         34.69         32.08         2.83 o
  -1 -10   5         99.31        102.16         5.19 o
   0 -10   5         26.37         25.65         2.66 o
   1 -10   5          3.19          1.12         1.84 o
   2 -10   5         66.88         75.87         4.33 o
   3 -10   5        119.23        113.57         5.52 o
   4 -10   5          0.07          0.53         2.14 o
  -4  -9   5          0.87         -1.12         1.12 o
  -3  -9   5         52.08         61.01         3.98 o
  -2  -9   5         99.32        108.14         5.26 o
  -1  -9   5         53.95         55.84         3.73 o
   0  -9   5          1.87         -2.16         2.32 o
   1  -9   5        116.56        121.85         6.70 o
   2  -9   5         97.14        100.82         8.27 o
   3  -9   5          4.78          5.36         1.71 o
   4  -9   5         43.78         42.49         3.51 o
   5  -9   5         65.81         74.92         5.34 o
  -5  -8   5         11.28         12.24         1.80 o
  -4  -8   5        171.13        183.83         6.61 o
  -3  -8   5        264.60        273.44         8.87 o
  -2  -8   5         90.23         82.57         5.27 o
  -1  -8   5        141.36        130.67         7.25 o
   0  -8   5        251.03        245.24         8.67 o
   1  -8   5         46.77         46.78         5.52 o
   2  -8   5         94.13         99.76         5.85 o
   3  -8   5        136.14        121.62         7.57 o
   4  -8   5         73.63         83.33         5.21 o
   5  -8   5         23.09         24.67         4.86 o
   6  -8   5          8.18          9.77         2.29 o
  -6  -7   5         16.16         16.19         2.68 o
  -5  -7   5        301.07        308.51         9.02 o
  -4  -7   5        232.49        231.49         9.00 o
  -3  -7   5          1.48          0.60         2.05 o
  -2  -7   5        319.72        322.00         9.79 o
  -1  -7   5        100.20        103.26         5.45 o
   0  -7   5          6.55          4.61         3.12 o
   1  -7   5        126.50        133.98         9.52 o
   2  -7   5        167.88        156.84         7.91 o
   3  -7   5        332.30        304.16        13.25 o
   4  -7   5         14.41         10.84         4.12 o
   5  -7   5          1.67          4.48         3.47 o
   6  -7   5          0.00          2.35         3.56 o
   7  -7   5         34.50         34.28         3.70 o
  -7  -6   5         10.89          8.13         1.64 o
  -6  -6   5        167.61        174.85         6.57 o
  -5  -6   5         51.65         44.41         4.09 o
  -4  -6   5          0.73         -0.21         1.97 o
  -3  -6   5        356.08        351.62        13.28 o
  -2  -6   5         52.72         54.93         4.70 o
  -1  -6   5        107.23        105.81         6.71 o
   0  -6   5        157.44        162.72        13.11 o
   1  -6   5        140.75        158.23         9.58 o
   2  -6   5        684.43        614.14        38.92 o
   3  -6   5         53.97         55.24         7.18 o
   4  -6   5          2.90         -0.29         2.24 o
   5  -6   5         37.69         27.46         4.85 o
   6  -6   5         26.59         27.57         5.57 o
   7  -6   5        106.30        105.07         6.13 o
  -8  -5   5        112.69        116.83         6.72 o
  -7  -5   5         50.51         53.70         3.84 o
  -6  -5   5         18.13         21.91         3.14 o
  -5  -5   5        229.04        206.22         8.47 o
  -4  -5   5        746.69        714.17        15.49 o
  -3  -5   5          1.02          0.10         2.11 o
  -2  -5   5       1218.67       1185.64        16.63 o
  -1  -5   5        258.72        251.80         9.90 o
   0  -5   5        697.57        621.06        16.95 o
   1  -5   5        667.60        610.27        23.24 o
   2  -5   5         74.78         58.41         4.17 o
   3  -5   5          0.27          0.25         2.57 o
   4  -5   5          2.71          2.16         3.11 o
   5  -5   5          0.72          4.06         2.36 o
   6  -5   5        319.07        314.72        19.81 o
   7  -5   5        233.28        240.65        32.80 o
  -8  -4   5         11.88          6.42         2.43 o
  -7  -4   5         23.70         28.38         3.70 o
  -6  -4   5        691.15        686.70        21.51 o
  -5  -4   5        442.98        463.56        13.56 o
  -4  -4   5          0.35         -0.28         2.34 o
  -3  -4   5       1221.56       1234.88        27.38 o
  -2  -4   5       1286.84       1273.92        19.25 o
  -1  -4   5       1303.11       1277.35        22.08 o
   0  -4   5         67.12         72.92         5.07 o
   1  -4   5         39.68         39.94         3.15 o
   2  -4   5         79.67         81.19         6.03 o
   3  -4   5        436.93        422.88        12.21 o
   4  -4   5          6.93         17.32         2.87 o
   5  -4   5        502.16        505.46        41.54 o
   6  -4   5        214.24        213.50        18.50 o
   7  -4   5         35.18         40.37         5.27 o
   8  -4   5          2.28         -2.75         2.86 o
  -9  -3   5          0.72         -0.38         1.58 o
  -8  -3   5         16.83         18.75         4.43 o
  -7  -3   5        642.06        623.54        24.11 o
  -6  -3   5        156.96        135.39         7.71 o
  -5  -3   5          0.11          2.61         1.73 o
  -4  -3   5        173.64        176.04         6.60 o
  -3  -3   5        671.27        603.52        19.30 o
  -2  -3   5        633.88        575.13        21.32 o
  -1  -3   5        394.69        427.07        11.95 o
   0  -3   5        183.81        193.92         7.57 o
   1  -3   5        546.99        501.14        14.38 o
   2  -3   5        557.53        565.34        17.41 o
   3  -3   5        970.05        957.37        16.07 o
   4  -3   5        780.06        756.99        15.20 o
   5  -3   5         76.61         82.43         6.36 o
   6  -3   5         41.19         31.46         6.00 o
   7  -3   5          1.10          1.25         3.56 o
   8  -3   5         25.23         19.21         4.15 o
  -9  -2   5         43.51         42.24         4.15 o
  -8  -2   5        324.28        380.98        18.98 o
  -7  -2   5         75.37         79.74         5.32 o
  -6  -2   5        221.87        195.43         8.98 o
  -5  -2   5        153.58        155.32         5.97 o
  -4  -2   5       1333.17       1215.39        23.22 o
  -3  -2   5          0.77          3.84         1.76 o
  -2  -2   5        433.86        457.10        14.25 o
  -1  -2   5         47.37         43.91         3.28 o
   0  -2   5        711.61       1271.37        29.34 o
   1  -2   5        219.00        234.53         7.83 o
   2  -2   5       2686.33       2794.68        38.05 o
   3  -2   5       1349.27       1332.01        47.58 o
   4  -2   5         32.73         23.47         2.95 o
   5  -2   5          3.52         -0.42         5.24 o
   6  -2   5         46.34         46.56         5.65 o
   7  -2   5         61.06         70.97         8.85 o
   8  -2   5         17.32         12.64         3.73 o
  -9  -1   5         97.78         94.59         9.02 o
  -8  -1   5         59.93         68.40         5.65 o
  -7  -1   5        202.32        198.22         7.65 o
  -6  -1   5        224.14        197.27         7.51 o
  -5  -1   5       1608.63       1655.27        33.50 o
  -4  -1   5         51.12         38.00         4.22 o
  -3  -1   5         18.92         21.39         6.69 o
  -2  -1   5         20.05         16.96         2.06 o
  -1  -1   5         57.12         61.65         3.44 o
   0  -1   5         24.91         32.19         2.98 o
   1  -1   5       3693.13       3640.14        93.66 o
   2  -1   5        868.87        858.53        15.30 o
   3  -1   5        244.96        254.59        11.39 o
   4  -1   5         69.37         68.78         4.16 o
   5  -1   5          0.61          2.23         2.32 o
   6  -1   5         12.88         10.51         3.73 o
   7  -1   5        112.31         92.30        15.57 o
   8  -1   5         82.18         62.32         5.87 o
  -9   0   5         64.37         68.72         7.12 o
  -8   0   5          1.02          5.00         2.12 o
  -7   0   5        154.53        162.29         6.71 o
  -6   0   5        523.69        513.61        10.20 o
  -5   0   5         68.82         61.30         3.68 o
  -4   0   5         60.61         60.95         6.67 o
  -3   0   5        321.69        310.03         8.83 o
  -2   0   5         50.23         53.38         3.65 o
  -1   0   5        497.23        499.24        11.53 o
   0   0   5        792.46        776.19        20.99 o
   1   0   5         18.34         16.60         2.80 o
   2   0   5        263.06        269.26        10.02 o
   3   0   5          8.27          7.87         1.70 o
   4   0   5        144.10        147.02         6.34 o
   5   0   5        118.40        113.09         6.82 o
   6   0   5         66.80         61.82         7.70 o
   7   0   5        143.75        154.38         8.41 o
   8   0   5         70.92         70.87         8.04 o
  -9   1   5          5.08          4.33         3.12 o
  -8   1   5         36.93         37.47         3.62 o
  -7   1   5          5.57          6.48         3.00 o
  -6   1   5        226.34        203.45         8.32 o
  -5   1   5        110.30        107.02         4.97 o
  -4   1   5        359.83        320.45        14.99 o
  -3   1   5        313.24        341.16        13.19 o
  -2   1   5       3181.07       3264.10        67.71 o
  -1   1   5        452.92        446.95        11.37 o
   0   1   5        101.16         67.07         4.97 o
   1   1   5          2.37          2.98         1.69 o
   2   1   5         15.86         17.67         3.15 o
   3   1   5        408.80        370.62        18.08 o
   4   1   5          0.75          2.33         3.57 o
   5   1   5         22.63         20.60         4.57 o
   6   1   5        330.99        338.49        27.87 o
   7   1   5         13.34         11.06         4.04 o
  -9   2   5        166.77        160.87         6.69 o
  -8   2   5          0.09          1.29         1.96 o
  -7   2   5         13.44          8.47         2.55 o
  -6   2   5         97.90        108.95         6.02 o
  -5   2   5          4.42          6.19         1.78 o
  -4   2   5        933.07        924.25        15.38 o
  -3   2   5       3097.12       3044.52        86.82 o
  -2   2   5       1009.73        975.36        15.05 o
  -1   2   5        316.35        300.18        13.30 o
   0   2   5        189.52        173.91        10.94 o
   1   2   5         13.85         10.06         2.36 o
   2   2   5         34.76         39.22         2.90 o
   3   2   5        213.22        196.74         7.80 o
   4   2   5        174.00        178.91        12.67 o
   5   2   5        574.31        625.87        21.29 o
   6   2   5         36.23         37.30         9.16 o
   7   2   5         13.02         12.87         5.84 o
  -9   3   5          7.64          8.97         2.09 o
  -8   3   5          9.59         12.38         2.60 o
  -7   3   5         20.70         21.08         2.95 o
  -6   3   5         76.91         73.49         5.06 o
  -5   3   5         98.18        100.35         5.16 o
  -4   3   5        930.03        898.33        20.66 o
  -3   3   5        342.69        338.90        11.44 o
  -2   3   5        270.89        271.94        14.58 o
  -1   3   5          1.95          3.50         2.14 o
   0   3   5        359.46        340.45        11.62 o
   1   3   5        122.10        114.82         6.05 o
   2   3   5        443.39        443.51         9.77 o
   3   3   5        601.28        601.58        26.89 o
   4   3   5        706.72        800.99        56.47 o
   5   3   5         78.08        114.94        13.19 o
   6   3   5         84.51         78.32        17.16 o
  -9   4   5         13.78         14.71         2.67 o
  -8   4   5        122.94        118.70         5.42 o
  -7   4   5         16.82         17.54         2.37 o
  -6   4   5        249.32        232.40         8.24 o
  -5   4   5        314.50        294.88        14.37 o
  -4   4   5        106.01        111.44         5.71 o
  -3   4   5         86.62         80.54         5.54 o
  -2   4   5          0.55          4.15         2.61 o
  -1   4   5        232.30        219.42         9.88 o
   0   4   5         74.52         67.23         4.64 o
   1   4   5        381.91        356.84         9.93 o
   2   4   5        454.86        425.96        12.97 o
   3   4   5        201.06        180.45        12.46 o
   4   4   5         16.21         17.90         3.79 o
   5   4   5         46.79         46.28         5.11 o
   6   4   5         33.21         30.93         4.02 o
  -8   5   5        143.62        161.03         7.09 o
  -7   5   5        263.83        280.85         8.71 o
  -6   5   5        193.82        193.13         7.31 o
  -5   5   5         46.49         46.94         5.05 o
  -4   5   5         30.86         31.02         4.48 o
  -3   5   5          0.12         -2.01         2.01 o
  -2   5   5         56.53         50.43         6.62 o
  -1   5   5         38.03         41.93         4.76 o
   0   5   5        415.27        405.23        16.32 o
   1   5   5        662.76        592.62        22.81 o
   2   5   5          8.40          8.05         2.57 o
   3   5   5         10.35         13.79         3.54 o
   4   5   5          0.33         -1.52         1.62 o
   5   5   5         10.67         11.04         2.02 o
  -8   6   5        158.49        152.05         5.38 o
  -7   6   5         99.39        115.95         4.62 o
  -6   6   5          1.17         -0.07         2.16 o
  -5   6   5         18.46         16.77         2.63 o
  -4   6   5         16.71         14.45         2.98 o
  -3   6   5        100.12        101.71         7.43 o
  -2   6   5         97.47        317.58        37.93 o
  -1   6   5        434.34        457.39        13.11 o
   0   6   5        264.03        262.26        10.09 o
   1   6   5         14.33         14.42         2.88 o
   2   6   5          6.08          4.14         3.09 o
   3   6   5          0.09         -2.15         2.15 o
   4   6   5          3.72          5.37         1.91 o
  -7   7   5         12.33         16.19         5.37 o
  -6   7   5          4.37          5.12         1.66 o
  -5   7   5          2.63          4.78         1.76 o
  -4   7   5         64.65         63.28         5.45 o
  -3   7   5        248.62        249.30         9.05 o
  -2   7   5        393.29        413.01        14.10 o
  -1   7   5        120.99        128.89         6.17 o
   0   7   5         64.33         68.49         5.09 o
   1   7   5         45.21         48.45         3.08 o
   2   7   5          2.90          3.74         1.44 o
   3   7   5          0.23         -1.37         1.37 o
  -5   8   5          8.13          6.00         2.33 o
  -4   8   5        155.17        166.90         5.72 o
  -3   8   5        155.19        170.36         8.64 o
  -2   8   5          2.75          3.24         1.35 o
  -1   8   5          7.49          7.78         1.83 o
   0   8   5         45.06         43.11         2.72 o
   1   8   5          5.09          5.42         1.23 o
  -2 -10   6         69.20         79.79         5.81 o
  -1 -10   6         73.87         64.49         4.51 o
   0 -10   6         38.60         35.23         8.76 o
   1 -10   6        109.43         86.67         6.83 o
   2 -10   6         42.41         35.76         3.57 o
  -4  -9   6         62.41         58.14         5.91 o
  -3  -9   6        103.33        118.38         4.89 o
  -2  -9   6          0.20         -0.06         1.42 o
  -1  -9   6         30.22         37.83         3.71 o
   0  -9   6         38.63         43.54         4.20 o
   1  -9   6         10.71         11.38         2.55 o
   2  -9   6         87.17         92.82         6.12 o
   3  -9   6        191.98        198.17         9.37 o
   4  -9   6          5.14          4.69         1.81 o
  -5  -8   6        182.89        172.93         5.11 o
  -4  -8   6         98.18        103.77         4.65 o
  -3  -8   6         13.17        141.22        21.92 o
  -2  -8   6         91.85         93.11         5.93 o
  -1  -8   6          9.82         11.20         2.57 o
   0  -8   6         38.00         49.49         5.07 o
   1  -8   6        260.35        270.80        11.68 o
   2  -8   6        743.67        799.63        36.15 o
   3  -8   6         34.97         40.27         3.87 o
   4  -8   6         49.60         49.28         4.97 o
   5  -8   6         18.52         18.38         3.41 o
  -6  -7   6        280.75        283.88         7.88 o
  -5  -7   6         24.91         25.33         2.76 o
  -4  -7   6        137.27        143.50         6.85 o
  -3  -7   6        283.18        256.38         9.23 o
  -2  -7   6          4.29          7.47         2.25 o
  -1  -7   6        123.92        108.55         6.91 o
   0  -7   6        257.16        270.41        10.00 o
   1  -7   6        282.12        264.62        14.15 o
   2  -7   6         50.14         52.59         4.71 o
   3  -7   6         39.32         39.93         4.77 o
   4  -7   6        135.11        135.93         8.72 o
   5  -7   6         84.50         86.78        10.38 o
   6  -7   6          0.83         -0.29         2.05 o
  -7  -6   6        151.25        164.84         7.78 o
  -6  -6   6         65.48         61.54         3.69 o
  -5  -6   6        100.91         88.01         5.72 o
  -4  -6   6        171.24        162.99         8.09 o
  -3  -6   6          3.59          4.12         2.13 o
  -2  -6   6         56.74         52.42         4.61 o
  -1  -6   6        290.91        271.26         9.10 o
   0  -6   6          9.07         10.72         3.70 o
   1  -6   6         29.81         24.32         5.27 o
   2  -6   6         29.58         28.03         6.24 o
   3  -6   6        228.03        206.54        14.63 o
   4  -6   6        199.24        173.39        11.13 o
   5  -6   6          0.18         -4.44         4.89 o
   6  -6   6          0.75          0.25         5.84 o
   7  -6   6         20.10         22.79         4.29 o
  -7  -5   6         61.08         60.79         4.15 o
  -6  -5   6         20.62         21.88         2.64 o
  -5  -5   6         12.09         13.79         2.76 o
  -4  -5   6          1.02         -2.35         2.35 o
  -3  -5   6       1336.96       1277.04        25.53 o
  -2  -5   6        884.31        868.29        18.17 o
  -1  -5   6         44.95         45.87         3.72 o
   0  -5   6         36.84         40.24         3.43 o
   1  -5   6          2.09          2.35         2.08 o
   2  -5   6        649.71        524.32        52.36 o
   3  -5   6         17.40          5.45         3.26 o
   4  -5   6         31.45         20.54         4.44 o
   5  -5   6          0.21          6.91         3.43 o
   6  -5   6         18.29         17.82         4.31 o
   7  -5   6          0.81         -0.37         2.96 o
  -8  -4   6         23.02         18.55         3.71 o
  -7  -4   6         30.89         32.98         4.09 o
  -6  -4   6         81.99         75.58         4.96 o
  -5  -4   6         16.31         14.82         2.79 o
  -4  -4   6       1007.70        997.07        21.23 o
  -3  -4   6        466.41        479.70        11.57 o
  -2  -4   6       1065.03        997.64        15.44 o
  -1  -4   6         73.27         86.08         4.54 o
   0  -4   6        173.78        192.25         6.72 o
   1  -4   6       1258.03       1236.25        21.32 o
   2  -4   6         88.06         80.98         4.44 o
   3  -4   6         75.85         67.95         5.09 o
   4  -4   6         10.63         12.02         3.27 o
   5  -4   6         28.00         26.61         4.72 o
   6  -4   6        104.93        100.56        11.14 o
   7  -4   6        134.96        125.52         8.49 o
  -8  -3   6         45.24         59.50         4.73 o
  -7  -3   6        116.95        118.43         7.51 o
  -6  -3   6         25.52         20.67         3.11 o
  -5  -3   6        382.09        410.51        10.29 o
  -4  -3   6          0.69          2.56         1.63 o
  -3  -3   6        883.75        869.04        21.51 o
  -2  -3   6          5.55          5.70         2.18 o
  -1  -3   6        768.20        774.07        22.52 o
   0  -3   6       1157.04       1660.04       207.83 o
   1  -3   6         56.20         69.84         5.78 o
   2  -3   6        314.31        305.18         7.59 o
   3  -3   6        218.46        203.23         7.66 o
   4  -3   6          0.37          4.79         3.55 o
   5  -3   6        541.49        536.69        19.86 o
   6  -3   6        355.58        358.97        14.72 o
   7  -3   6         69.13         84.75        12.61 o
  -9  -2   6          0.63          4.94         4.03 o
  -8  -2   6         88.15         88.66         7.36 o
  -7  -2   6        442.85        439.55        14.25 o
  -6  -2   6        258.07        267.28        13.28 o
  -5  -2   6          4.29          9.54         2.33 o
  -4  -2   6        110.50        128.31         5.30 o
  -3  -2   6        345.28        368.34         9.61 o
  -2  -2   6       1584.15       1558.31        48.10 o
  -1  -2   6        393.75        421.76        12.15 o
   0  -2   6         48.05         62.23         7.31 o
   1  -2   6        558.88        493.41        17.71 o
   2  -2   6        588.28        564.89        12.86 o
   3  -2   6         24.91         27.95         3.05 o
   4  -2   6        533.34        502.54        39.76 o
   5  -2   6        348.86        336.75        18.71 o
   6  -2   6        183.31        197.31        14.94 o
   7  -2   6         16.08         17.67         9.35 o
  -9  -1   6          0.03         -1.57         4.00 o
  -8  -1   6        498.26        533.49        16.11 o
  -7  -1   6        517.48        554.29        14.12 o
  -6  -1   6        138.59        145.60         6.62 o
  -5  -1   6          6.68          6.55         2.22 o
  -4  -1   6        469.07        473.70         9.76 o
  -3  -1   6        713.96        683.16        25.61 o
  -2  -1   6          0.19         -2.25         2.58 o
  -1  -1   6        319.28        330.36        10.44 o
   0  -1   6        398.20        368.74        12.69 o
   1  -1   6          7.63          9.93         3.41 o
   2  -1   6        291.55        308.32         9.10 o
   3  -1   6        401.20        402.84        12.07 o
   4  -1   6        160.07        175.58         8.54 o
   5  -1   6        135.79        138.95         7.43 o
   6  -1   6         27.41         19.93        10.93 o
   7  -1   6         11.33         13.65         7.28 o
  -9   0   6        176.99        162.22        12.98 o
  -8   0   6        196.41        221.58         7.35 o
  -7   0   6        142.19        145.86         6.04 o
  -6   0   6          8.01          7.97         2.28 o
  -5   0   6        816.15        747.69        13.80 o
  -4   0   6          0.86          2.35         1.83 o
  -3   0   6         74.20         76.61         6.17 o
  -2   0   6        502.00        532.84        23.69 o
  -1   0   6        989.71        972.68        29.96 o
   0   0   6          7.43          4.37         4.46 o
   1   0   6        852.29        841.58        39.78 o
   2   0   6        658.39        676.57        17.11 o
   3   0   6         14.80         18.40         2.83 o
   4   0   6         32.48         32.75         3.88 o
   5   0   6         65.86         63.38         7.14 o
   6   0   6         41.93         46.48         7.94 o
   7   0   6          1.11         -3.89         4.75 o
  -9   1   6         97.57        103.75         7.54 o
  -8   1   6         12.53          9.49         2.18 o
  -7   1   6         50.43         51.13         3.55 o
  -6   1   6        551.82        507.98        21.55 o
  -5   1   6         17.43         22.01         2.63 o
  -4   1   6        261.21        243.38         8.97 o
  -3   1   6       1324.64       1276.95        30.55 o
  -2   1   6        987.06       1014.74        31.62 o
  -1   1   6        124.96        132.01        10.97 o
   0   1   6       1589.76       1519.61        50.47 o
   1   1   6        881.67        866.24        22.82 o
   2   1   6        413.92        430.08        17.45 o
   3   1   6        227.87        209.26         9.32 o
   4   1   6         36.15         69.10        37.47 o
   5   1   6          0.81          1.20        11.93 o
   6   1   6         14.92         13.78         8.27 o
  -9   2   6          2.70          6.69         2.62 o
  -8   2   6         49.95         53.86         3.68 o
  -7   2   6        370.88        369.55        16.64 o
  -6   2   6         61.69         53.23         5.05 o
  -5   2   6         20.29         26.93         4.11 o
  -4   2   6        369.21        337.69        10.01 o
  -3   2   6        145.42        147.48         6.54 o
  -2   2   6        661.09        669.76        13.49 o
  -1   2   6        663.83        610.01        16.34 o
   0   2   6        747.21        734.77        14.43 o
   1   2   6        320.30        290.55         8.65 o
   2   2   6         47.39         44.86         4.19 o
   3   2   6          1.90          8.40         3.02 o
   4   2   6          0.08         -0.23         2.63 o
   5   2   6         33.04         42.21         7.80 o
   6   2   6        225.30        226.84        36.31 o
  -9   3   6          3.50          0.77         2.25 o
  -8   3   6         19.36         14.74         2.15 o
  -7   3   6          0.27          0.45         1.63 o
  -6   3   6         37.88         34.98         3.94 o
  -5   3   6          5.13         10.48         3.22 o
  -4   3   6         13.38         12.16         2.70 o
  -3   3   6        107.48        109.71         6.12 o
  -2   3   6         24.96         31.06         3.74 o
  -1   3   6        201.88        187.38         6.83 o
   0   3   6          3.60          1.51         1.44 o
   1   3   6         13.15         11.95         2.55 o
   2   3   6        124.44        110.29         6.92 o
   3   3   6          8.43          4.78         2.58 o
   4   3   6          1.92         -3.58         6.58 o
   5   3   6        435.09        522.82        34.52 o
   6   3   6         95.71        114.86        12.48 o
  -8   4   6         40.71         39.00         2.91 o
  -7   4   6        192.21        212.33         7.70 o
  -6   4   6         18.97         16.12         3.32 o
  -5   4   6        129.01        125.78         7.02 o
  -4   4   6        282.49        256.25        19.26 o
  -3   4   6        156.86        161.30        12.79 o
  -2   4   6        108.98        113.85         6.47 o
  -1   4   6        170.12        156.77         8.48 o
   0   4   6         79.91         63.25         5.45 o
   1   4   6          1.32          0.41         2.40 o
   2   4   6          8.10         12.07         3.01 o
   3   4   6         19.58         21.74         3.99 o
   4   4   6        214.94        267.48        24.19 o
   5   4   6         34.32         39.80         4.88 o
  -8   5   6        136.16        137.32         4.59 o
  -7   5   6         30.63         29.02         2.94 o
  -6   5   6        115.34        126.14         6.02 o
  -5   5   6        372.83        372.48        13.96 o
  -4   5   6        274.99        278.36        12.35 o
  -3   5   6        119.81        114.36         7.86 o
  -2   5   6          4.23          0.91         2.32 o
  -1   5   6          1.05         -0.23         2.19 o
   0   5   6         25.23         19.80         3.20 o
   1   5   6         28.36         27.58         3.66 o
   2   5   6        174.53        187.69         8.76 o
   3   5   6        259.77        283.55        11.01 o
   4   5   6         31.08         34.11         3.49 o
  -7   6   6         35.98         34.90         3.00 o
  -6   6   6        168.45        165.23         4.69 o
  -5   6   6        192.70        202.15         6.19 o
  -4   6   6          1.70          3.09         2.04 o
  -3   6   6          0.32         -0.54         3.36 o
  -2   6   6          0.16         -4.00         4.00 o
  -1   6   6         27.28         28.44         4.08 o
   0   6   6        163.30        186.27         9.92 o
   1   6   6        312.42        349.66        12.32 o
   2   6   6        174.38        199.31         8.19 o
   3   6   6         32.10         30.58         4.60 o
  -6   7   6          6.01          5.17         1.76 o
  -5   7   6         10.53          9.58         2.89 o
  -4   7   6         19.43         17.14         2.10 o
  -3   7   6          0.03          4.28         2.25 o
  -2   7   6          2.53          3.37         1.92 o
  -1   7   6        156.91        169.98         7.96 o
   0   7   6        386.35        398.62        10.45 o
   1   7   6        103.70        109.85         5.12 o
   2   7   6         21.03         20.83         3.57 o
  -3   8   6          7.54          9.74         1.64 o
  -2   8   6         85.84         86.78         4.13 o
  -1   8   6        119.65        114.78         8.74 o
  -3  -9   7          4.70          4.12         1.16 o
  -2  -9   7         84.43         92.03         7.01 o
  -1  -9   7        225.52        228.70        10.53 o
   0  -9   7          1.61          3.95         2.29 o
   1  -9   7          3.07          3.48         2.24 o
   2  -9   7          6.08         12.42         2.89 o
   3  -9   7          2.41          3.87         2.19 o
  -4  -8   7          7.33          8.66         1.68 o
  -3  -8   7        236.46        270.36         7.17 o
  -2  -8   7        144.36        143.30         7.81 o
  -1  -8   7         82.70         93.33         6.43 o
   0  -8   7        110.34        102.69        10.99 o
   1  -8   7         56.28         63.94         6.96 o
   2  -8   7          0.50          3.71         3.53 o
   3  -8   7        130.02        144.72         9.00 o
   4  -8   7         85.02         73.11         6.29 o
  -5  -7   7         70.61         71.58         4.40 o
  -4  -7   7        421.50        464.46        16.00 o
  -3  -7   7         15.14         15.31         2.42 o
  -2  -7   7        126.34        125.63         6.93 o
  -1  -7   7         82.25         87.96         6.52 o
   0  -7   7        263.13        266.84        12.42 o
   1  -7   7          0.38         -1.64         2.67 o
   2  -7   7        289.41        276.20        20.41 o
   3  -7   7         19.43         28.45         4.93 o
   4  -7   7         64.23         71.20         6.28 o
   5  -7   7          5.24          1.16         2.08 o
  -6  -6   7        278.86        273.18         7.74 o
  -5  -6   7        147.81        149.21         7.87 o
  -4  -6   7          6.46          7.13         2.44 o
  -3  -6   7          0.83          0.82         1.87 o
  -2  -6   7         51.08         45.17         3.83 o
  -1  -6   7        275.99        254.49        10.35 o
   0  -6   7        101.56         89.27         7.39 o
   1  -6   7        761.18        746.51        45.02 o
   2  -6   7         63.07         48.11        10.21 o
   3  -6   7         15.10         11.78         4.41 o
   4  -6   7          0.33         -3.39         3.39 o
   5  -6   7         27.39         31.79         5.69 o
   6  -6   7          6.21          6.22         3.17 o
  -7  -5   7        432.33        475.15        13.59 o
  -6  -5   7         62.21         66.47         4.74 o
  -5  -5   7        129.38        112.24         6.69 o
  -4  -5   7          1.88          3.44         2.35 o
  -3  -5   7        281.79        252.32         8.59 o
  -2  -5   7          3.21         -1.46         3.47 o
  -1  -5   7        926.83        876.19        22.63 o
   0  -5   7       1055.22        971.73        18.14 o
   1  -5   7        513.58        524.23        23.43 o
   2  -5   7          2.06          2.13         3.78 o
   3  -5   7         41.53         36.50         6.11 o
   4  -5   7         70.85         64.80         9.11 o
   5  -5   7          2.11          5.95         3.66 o
   6  -5   7          3.58          8.06         4.50 o
  -7  -4   7          0.73          0.59         1.64 o
  -6  -4   7        164.65        161.15         7.29 o
  -5  -4   7         47.11         50.75         4.68 o
  -4  -4   7        113.04        112.36         7.22 o
  -3  -4   7         71.28         67.17         4.60 o
  -2  -4   7        509.01        504.19        12.23 o
  -1  -4   7        496.34        471.96        11.96 o
   0  -4   7        484.94        542.34        21.35 o
   1  -4   7         27.55         26.01         3.39 o
   2  -4   7        344.72        334.39        12.88 o
   3  -4   7        223.23        193.83        11.34 o
   4  -4   7         14.15         14.83         4.46 o
   5  -4   7         37.25         44.62         5.55 o
   6  -4   7        228.93        224.10        14.79 o
  -8  -3   7          0.11         -0.10         2.37 o
  -7  -3   7          0.58         -1.07         2.29 o
  -6  -3   7         22.47         18.33         3.09 o
  -5  -3   7        316.31        330.42        10.82 o
  -4  -3   7        239.77        228.34        10.53 o
  -3  -3   7        288.46        299.31        11.51 o
  -2  -3   7        154.06        151.07         6.57 o
  -1  -3   7          0.18         -1.18         2.77 o
   0  -3   7        142.22        236.33        11.39 o
   1  -3   7        611.74        621.93        20.44 o
   2  -3   7         27.88         21.64         2.80 o
   3  -3   7        145.08        141.46         8.14 o
   4  -3   7         35.90         47.79         6.77 o
   5  -3   7        121.55        118.43        11.90 o
   6  -3   7         16.28         19.81         8.35 o
  -8  -2   7         66.48         75.77         7.59 o
  -7  -2   7          0.10         -2.15         2.28 o
  -6  -2   7          5.46          3.78         2.43 o
  -5  -2   7        397.73        381.91        10.14 o
  -4  -2   7        236.48        266.27        10.23 o
  -3  -2   7       1016.56        990.53        16.69 o
  -2  -2   7         72.25         61.10         4.34 o
  -1  -2   7          1.29         -2.05         2.05 o
   0  -2   7        788.06        871.55        25.55 o
   1  -2   7         17.89         11.54         2.22 o
   2  -2   7         22.85         22.70         2.66 o
   3  -2   7         57.71         66.01         5.26 o
   4  -2   7         20.94         17.61         4.72 o
   5  -2   7        112.68        103.76         8.73 o
   6  -2   7         73.08         68.59        15.02 o
  -8  -1   7         18.74         19.22         4.18 o
  -7  -1   7        101.21        109.30         6.74 o
  -6  -1   7        401.34        430.45        11.20 o
  -5  -1   7        338.74        344.87        10.08 o
  -4  -1   7       1054.56       1002.74        15.10 o
  -3  -1   7          2.12          4.44         1.62 o
  -2  -1   7        234.73        247.25         7.36 o
  -1  -1   7        772.56        841.31        15.90 o
   0  -1   7         86.16         90.05         4.64 o
   1  -1   7        258.00        262.75        11.49 o
   2  -1   7        251.52        254.45         8.06 o
   3  -1   7         33.57         28.14         3.66 o
   4  -1   7        204.68        221.51         9.17 o
   5  -1   7         95.71         82.66         7.17 o
   6  -1   7        152.72        180.54        20.41 o
  -8   0   7         84.61         90.44         4.94 o
  -7   0   7        154.70        158.77         6.89 o
  -6   0   7        176.55        192.78         7.25 o
  -5   0   7         42.28         44.26         3.65 o
  -4   0   7         87.82         83.38         4.97 o
  -3   0   7        455.60        429.59         9.59 o
  -2   0   7        300.86        293.62         7.29 o
  -1   0   7        149.72        149.71         5.30 o
   0   0   7        971.93        944.08        30.56 o
   1   0   7        667.26        630.77        13.61 o
   2   0   7        104.46        108.98         7.80 o
   3   0   7        102.17        100.20         7.61 o
   4   0   7        144.26        147.97        10.79 o
   5   0   7        264.35        264.23        16.37 o
   6   0   7          4.81          3.41         5.61 o
  -8   1   7        230.56        243.17         6.09 o
  -7   1   7        141.26        148.05         6.65 o
  -6   1   7          0.75         -1.16         1.87 o
  -5   1   7         77.56         71.18         4.98 o
  -4   1   7        114.36         99.58         6.84 o
  -3   1   7         20.55         24.20         2.50 o
  -2   1   7          0.10          0.12         2.89 o
  -1   1   7       1164.98       1093.14        25.49 o
   0   1   7        389.34        389.06        12.68 o
   1   1   7        508.82        497.34        12.42 o
   2   1   7        234.18        221.28        12.41 o
   3   1   7        174.17        166.37        16.82 o
   4   1   7        165.60        164.76        15.74 o
   5   1   7         23.41         17.82         5.35 o
  -8   2   7         70.82         63.52         3.27 o
  -7   2   7          1.19          0.46         1.95 o
  -6   2   7        232.93        223.61        13.44 o
  -5   2   7         53.82         46.47         4.63 o
  -4   2   7        146.46        139.38         7.51 o
  -3   2   7         78.62         80.72         4.98 o
  -2   2   7        524.23        504.68        13.39 o
  -1   2   7         76.95         78.69         5.41 o
   0   2   7        349.53        335.16        13.65 o
   1   2   7        460.29        421.21        17.89 o
   2   2   7        268.69        280.63        12.75 o
   3   2   7          0.07          1.05         3.13 o
   4   2   7         22.60         37.95        14.72 o
   5   2   7          8.87          6.37         3.43 o
  -8   3   7          6.89          9.70         1.77 o
  -7   3   7         84.26         78.71         4.14 o
  -6   3   7         10.52         10.09         2.83 o
  -5   3   7          7.20          6.37         2.32 o
  -4   3   7        247.93        217.83        11.92 o
  -3   3   7        245.42        240.95        11.40 o
  -2   3   7          0.35          2.79         1.78 o
  -1   3   7          3.65          6.62         3.21 o
   0   3   7        112.27        100.63         7.04 o
   1   3   7        224.98        238.87        11.90 o
   2   3   7         36.18         33.17         4.84 o
   3   3   7         18.06         11.80         5.35 o
   4   3   7         17.86         30.58        10.21 o
   5   3   7          1.61         -3.57         4.10 o
  -8   4   7         27.61         23.63         3.46 o
  -7   4   7          5.23          7.02         1.86 o
  -6   4   7         69.32         62.31         4.70 o
  -5   4   7        364.43        333.07        13.96 o
  -4   4   7        259.73        257.75        16.19 o
  -3   4   7        214.84        207.55        19.97 o
  -2   4   7         26.22         20.79         4.08 o
  -1   4   7        171.36        159.97        14.09 o
   0   4   7         55.46         56.36         5.92 o
   1   4   7         26.38         20.50         3.74 o
   2   4   7         45.10         56.58         6.62 o
   3   4   7         14.33         15.21         4.07 o
   4   4   7          0.25          5.39         3.51 o
  -7   5   7         65.78         68.57         3.50 o
  -6   5   7        130.99        120.76         5.03 o
  -5   5   7        149.52        156.60         7.34 o
  -4   5   7        111.82        112.01         6.40 o
  -3   5   7         67.59         36.55         8.12 o
  -2   5   7        185.40        205.93        16.05 o
  -1   5   7         22.65         28.62         4.69 o
   0   5   7         11.62          6.83         3.21 o
   1   5   7          0.15         -0.23         2.97 o
   2   5   7          0.04         -2.79         2.79 o
   3   5   7          0.55         -2.98         2.98 o
  -6   6   7         12.74         12.83         2.36 o
  -5   6   7         21.79         18.82         1.68 o
  -4   6   7         39.91         40.24         3.39 o
  -3   6   7        129.23        135.19         6.34 o
  -2   6   7          0.06         -0.66         2.15 o
  -1   6   7         39.58         40.05         4.32 o
   0   6   7         23.61         31.94         9.45 o
   1   6   7          0.49          3.85         2.08 o
   2   6   7         13.52         10.34         2.90 o
  -4   7   7          8.33          6.19         1.44 o
  -3   7   7          0.11         -0.88         1.41 o
  -2   7   7         19.10         21.34         2.36 o
  -1   7   7         22.58         24.60         2.50 o
  -1  -9   8          3.28          4.15         1.36 o
   0  -9   8         84.68         76.94         5.03 o
   1  -9   8         14.27         11.83         3.62 o
  -3  -8   8          0.26          2.12         2.00 o
  -2  -8   8          6.38          7.35         2.51 o
  -1  -8   8        226.44        244.06        24.59 o
   0  -8   8         26.07         31.04         4.62 o
   1  -8   8          9.12          8.11         3.46 o
   2  -8   8         11.11         11.03         2.95 o
   3  -8   8         12.12         16.01         3.36 o
  -5  -7   8         54.90         55.14         4.15 o
  -4  -7   8          1.78          0.89         1.90 o
  -3  -7   8        113.30        128.39         6.57 o
  -2  -7   8        437.64        479.83        15.57 o
  -1  -7   8        101.92        114.86         8.22 o
   0  -7   8         30.12         28.57         7.58 o
   1  -7   8          0.32          3.92         4.12 o
   2  -7   8         63.59         62.87         9.14 o
   3  -7   8          0.93          4.30         3.61 o
   4  -7   8          6.50          7.80         3.16 o
  -6  -6   8          3.06          2.19         2.36 o
  -5  -6   8          6.02          0.71         1.88 o
  -4  -6   8        271.91        225.05        14.72 o
  -3  -6   8        105.82         90.94         7.61 o
  -2  -6   8        136.17        122.57         7.89 o
  -1  -6   8          0.94         -0.52         2.49 o
   0  -6   8          2.91         -1.30         2.48 o
   1  -6   8          1.63         -2.15         2.72 o
   2  -6   8         68.17         58.35        11.14 o
   3  -6   8         30.76         25.91         5.21 o
   4  -6   8        170.73        195.15        11.47 o
   5  -6   8         22.68         20.97         3.92 o
  -6  -5   8         24.96         26.46         3.99 o
  -5  -5   8        426.05        436.65        25.80 o
  -4  -5   8         88.43         84.15         7.36 o
  -3  -5   8        109.87        103.46         6.58 o
  -2  -5   8         25.08         18.30         3.98 o
  -1  -5   8         50.58         49.79         4.67 o
   0  -5   8         76.23         69.19         6.11 o
   1  -5   8        614.48        478.40        20.85 o
   2  -5   8        192.94        168.05        25.77 o
   3  -5   8        343.48        341.81        46.62 o
   4  -5   8          0.57         -3.32         3.32 o
   5  -5   8          5.97          8.13         3.45 o
  -7  -4   8        179.57        201.72         9.88 o
  -6  -4   8        212.31        232.82         8.92 o
  -5  -4   8        263.27        253.33         9.41 o
  -4  -4   8         17.85         16.58         3.15 o
  -3  -4   8         89.26         88.77         6.07 o
  -2  -4   8        411.56        413.49        12.56 o
  -1  -4   8         16.19         19.54         2.70 o
   0  -4   8        535.39        704.33        29.24 o
   1  -4   8        533.48        498.98        19.62 o
   2  -4   8        134.12        140.71        10.60 o
   3  -4   8         17.37         22.42         4.40 o
   4  -4   8         24.84         30.90         4.64 o
   5  -4   8          4.58          2.99         2.10 o
  -7  -3   8         89.98         99.60         6.42 o
  -6  -3   8        270.64        263.13        15.63 o
  -5  -3   8          1.16         -1.42         3.38 o
  -4  -3   8        113.82        122.25         7.91 o
  -3  -3   8         60.60         63.46         5.44 o
  -2  -3   8         54.63         64.50         7.38 o
  -1  -3   8        354.32        425.32        21.16 o
   0  -3   8        639.79        871.95        95.55 o
   1  -3   8          2.12          4.46         2.64 o
   2  -3   8          7.15          8.05         3.03 o
   3  -3   8         15.36         23.75         3.99 o
   4  -3   8          0.11          6.29         3.15 o
   5  -3   8          2.64         -1.14         2.83 o
  -8  -2   8         26.58         36.09         5.08 o
  -7  -2   8         35.80         41.38         5.63 o
  -6  -2   8         61.87         68.65         5.44 o
  -5  -2   8          1.06          1.52         2.58 o
  -4  -2   8        195.63        195.12        10.91 o
  -3  -2   8        167.24        180.11         8.73 o
  -2  -2   8        519.33        529.10        13.41 o
  -1  -2   8        489.28        529.38        12.57 o
   0  -2   8          0.20          0.02         1.70 o
   1  -2   8        110.06        117.22         7.25 o
   2  -2   8         41.72         36.41         3.82 o
   3  -2   8        146.50        154.67        12.75 o
   4  -2   8         12.33         18.62         6.25 o
   5  -2   8        323.42        289.14        30.22 o
   6  -2   8         12.95         -1.97         4.32 o
  -8  -1   8         11.69          7.21         2.86 o
  -7  -1   8         11.11         12.51         3.55 o
  -6  -1   8         17.08         23.52         3.85 o
  -5  -1   8        181.42        175.10         8.05 o
  -4  -1   8        372.92        363.20        10.36 o
  -3  -1   8        908.64        860.25        33.39 o
  -2  -1   8        146.89        150.40         7.54 o
  -1  -1   8         24.69         15.05         2.70 o
   0  -1   8        162.40        163.04         8.21 o
   1  -1   8         13.24         11.75         2.99 o
   2  -1   8        292.73        286.73        11.73 o
   3  -1   8          6.67          9.77         3.12 o
   4  -1   8        127.11        124.63         8.76 o
   5  -1   8         46.90         49.32        12.72 o
  -8   0   8          4.97          1.87         1.92 o
  -7   0   8          2.15         -0.03         1.80 o
  -6   0   8         19.36         15.65         2.83 o
  -5   0   8         77.91         80.82         5.64 o
  -4   0   8        830.36        740.85        16.73 o
  -3   0   8          8.37          5.01         2.17 o
  -2   0   8         15.54         13.75         2.27 o
  -1   0   8         74.03         68.55         5.17 o
   0   0   8         38.77         35.92         3.72 o
   1   0   8         15.27         15.37         4.08 o
   2   0   8         81.44         86.79         6.83 o
   3   0   8         50.32         54.26         5.59 o
   4   0   8        140.65        157.89        13.22 o
   5   0   8          3.98          3.44         6.36 o
  -8   1   8         12.39          9.01         4.54 o
  -7   1   8         17.14         14.75         2.54 o
  -6   1   8        127.03        146.00         6.73 o
  -5   1   8        406.95        394.41        13.31 o
  -4   1   8         16.79         17.30         3.39 o
  -3   1   8          0.14          2.76         3.08 o
  -2   1   8         98.47         86.82         5.06 o
  -1   1   8         73.87         75.22         5.55 o
   0   1   8        316.49        312.12        14.34 o
   1   1   8        507.34        485.46        18.69 o
   2   1   8         89.16         68.33        12.18 o
   3   1   8        181.00        168.06        16.29 o
   4   1   8         15.91         29.37        11.56 o
   5   1   8        103.16         59.30         8.55 o
  -8   2   8         46.75         24.07         4.56 o
  -7   2   8        110.71        113.14         7.60 o
  -6   2   8         38.87         33.14         3.91 o
  -5   2   8         39.00         38.51         4.32 o
  -4   2   8         74.11         67.63         5.51 o
  -3   2   8        281.99        257.89        10.39 o
  -2   2   8        469.71        425.19        13.31 o
  -1   2   8        121.78        121.27         8.86 o
   0   2   8        282.49        279.47        17.72 o
   1   2   8        257.32        270.38        12.38 o
   2   2   8         42.02         23.05        10.48 o
   3   2   8         70.69         72.03        16.97 o
   4   2   8        229.22        240.31        74.00 o
  -7   3   8          9.66          9.14         1.74 o
  -6   3   8          5.94          4.52         2.02 o
  -5   3   8          0.43          4.06         4.80 o
  -4   3   8         55.52         62.35         6.01 o
  -3   3   8         28.03         29.52         4.55 o
  -2   3   8        152.35        158.87         9.43 o
  -1   3   8         95.90         91.12         8.23 o
   0   3   8         73.30         88.28        10.60 o
   1   3   8          1.47         -0.05         7.81 o
   2   3   8          8.90         11.08         4.92 o
   3   3   8         75.82        120.06        15.77 o
   4   3   8          3.53          7.57         4.80 o
  -7   4   8          6.35          6.74         2.04 o
  -6   4   8          4.79          6.82         1.76 o
  -5   4   8          4.51          4.58         1.81 o
  -4   4   8         75.33         67.31         5.81 o
  -3   4   8        432.94        387.71        75.04 o
  -2   4   8        230.28        156.82        15.77 o
  -1   4   8         99.30        112.76        22.99 o
   0   4   8         71.71         62.93         8.32 o
   1   4   8         56.42         61.23         7.74 o
   2   4   8          0.37          1.42         3.86 o
   3   4   8          1.47         -0.13         3.07 o
  -6   5   8          0.56          3.31         1.46 o
  -5   5   8         90.88         93.76         5.71 o
  -4   5   8        363.29        374.30        11.38 o
  -3   5   8        207.16        214.11         9.82 o
  -2   5   8         33.40         37.29         4.46 o
  -1   5   8         73.87         80.34         7.48 o
   0   5   8        104.60         94.26         9.03 o
   1   5   8          1.22          0.89         1.68 o
  -4   6   8         39.15         38.96         8.30 o
  -3   6   8          0.11          3.03         3.33 o
  -2   6   8         29.41         36.68         4.01 o
  -1   6   8         32.48         37.14         3.68 o
  -2  -8   9         90.08        113.47         9.72 o
  -1  -8   9          0.07         -1.77         3.44 o
   0  -8   9         43.02         45.07         4.99 o
   1  -8   9         70.77         78.90         6.21 o
  -4  -7   9         99.47        105.70         8.49 o
  -3  -7   9         58.08         60.40         6.98 o
  -2  -7   9          6.67          8.68         4.37 o
  -1  -7   9         85.75         89.08        11.87 o
   0  -7   9         39.81         35.91         6.73 o
   1  -7   9        123.83        139.04        11.78 o
   2  -7   9         21.12         16.02         4.41 o
   3  -7   9          0.74          2.58         2.09 o
  -5  -6   9        219.89        222.86        12.51 o
  -4  -6   9          1.90          0.85         3.00 o
  -3  -6   9          0.36          7.51         3.95 o
  -2  -6   9         94.56         89.28        22.22 o
  -1  -6   9         27.32         24.14         7.37 o
   0  -6   9          7.30          8.62         4.40 o
   1  -6   9         43.48         41.37         7.17 o
   2  -6   9          0.99          5.88         4.55 o
   3  -6   9          0.39         -3.84         3.84 o
  -6  -5   9         90.55         89.21         9.14 o
  -5  -5   9          7.07          3.99         2.46 o
  -4  -5   9         51.96         49.43         7.60 o
  -3  -5   9        258.17        289.10        16.63 o
  -2  -5   9        329.09        360.02        19.53 o
  -1  -5   9         25.74         27.31         4.74 o
   0  -5   9        113.84        104.08        11.20 o
   1  -5   9          7.95          9.59         5.31 o
   3  -5   9         12.21          7.04         5.47 o
   4  -5   9        208.23        227.00        14.02 o
  -6  -4   9         12.37          8.74         3.23 o
  -5  -4   9        131.25        147.03        17.71 o
  -4  -4   9        128.15        149.30         9.08 o
  -3  -4   9        616.87        690.73        31.60 o
  -2  -4   9         41.42         49.64         6.09 o
  -1  -4   9         19.33         33.55         4.02 o
   0  -4   9          0.38          1.62         2.71 o
   1  -4   9         13.74         16.25         4.73 o
   2  -4   9          4.31         -5.32         5.32 o
   3  -4   9        377.14        403.34        17.45 o
   4  -4   9         92.27         80.10        10.09 o
  -6  -3   9         81.45         98.69         5.52 o
  -5  -3   9        127.89        149.65         9.73 o
  -4  -3   9        150.45        169.29        11.26 o
  -3  -3   9          6.78         -0.63         6.69 o
  -2  -3   9         70.79         76.80         7.08 o
  -1  -3   9          2.94         -3.39         3.39 o
   0  -3   9         43.49         52.59         8.03 o
   1  -3   9         33.29         37.81         4.92 o
   2  -3   9        316.81        340.93        16.71 o
   3  -3   9          6.38         12.84         8.12 o
   4  -3   9          1.42          1.70         4.01 o
  -7  -2   9         70.92         73.76         5.10 o
  -6  -2   9        248.89        288.37        21.04 o
  -5  -2   9          1.38          3.26         2.77 o
  -4  -2   9        351.78        385.77        19.48 o
  -3  -2   9          0.37         -0.54         2.95 o
  -2  -2   9         53.72         49.42         5.66 o
  -1  -2   9        144.62        153.52         9.71 o
   0  -2   9        499.03        525.66        14.73 o
   1  -2   9        113.54        118.64         6.94 o
   2  -2   9         41.88         48.85         4.69 o
   3  -2   9          0.02          0.21         3.57 o
   4  -2   9          0.79          9.08        10.72 o
  -7  -1   9        300.45        303.51        13.40 o
  -6  -1   9          0.88         -1.91         1.91 o
  -5  -1   9        148.13        159.06        11.92 o
  -4  -1   9         86.73         68.66        16.67 o
  -3  -1   9         49.28         53.02         5.63 o
  -2  -1   9        356.92        359.31        12.15 o
  -1  -1   9        913.08        924.55        24.00 o
   0  -1   9         92.53         92.25         6.15 o
   1  -1   9         38.77         40.85         4.49 o
   2  -1   9          3.95          3.65         4.63 o
   3  -1   9          0.06          2.20         2.35 o
   4  -1   9         14.89         11.66        11.70 o
  -7   0   9          1.21          4.02         2.71 o
  -6   0   9          2.26          1.02         2.27 o
  -5   0   9         87.29        106.28         6.70 o
  -4   0   9          3.97         -0.28         2.07 o
  -3   0   9        199.93        197.91        12.18 o
  -2   0   9        335.76        342.43        13.80 o
  -1   0   9         30.29         26.27         5.30 o
   0   0   9         15.69         13.30         4.22 o
   1   0   9         26.22         25.45         4.08 o
   2   0   9         73.49         78.09         8.17 o
   3   0   9          6.58          6.32         5.58 o
   4   0   9        229.35        220.40        20.88 o
  -7   1   9          0.94          3.79         2.02 o
  -6   1   9          7.54          4.86         2.28 o
  -5   1   9         23.10         23.77         3.91 o
  -4   1   9        293.17        321.16        13.14 o
  -3   1   9        119.94        110.42        17.33 o
  -2   1   9          7.22          5.50         4.75 o
  -1   1   9          5.01         -0.36         3.17 o
   0   1   9          5.77         14.62         6.55 o
   1   1   9         71.40         75.99        10.80 o
   2   1   9          2.60          0.85         8.19 o
   3   1   9        180.88        177.90        14.47 o
  -6   2   9         13.13          9.72         3.42 o
  -5   2   9        269.12        237.15        20.77 o
  -4   2   9         16.69         13.35         7.02 o
  -3   2   9          1.64          8.39         3.56 o
  -2   2   9          4.24          1.75         3.16 o
  -1   2   9         74.04         74.99         9.58 o
   0   2   9         20.99         23.50        11.13 o
   1   2   9          5.77          3.37         9.13 o
   2   2   9         16.30         23.81         5.94 o
   3   2   9        142.96        200.46        20.03 o
  -6   3   9        137.28        143.11         8.98 o
  -5   3   9         53.94         37.69         4.65 o
  -4   3   9         16.22         17.24         4.37 o
  -3   3   9          0.75         -2.21         4.27 o
  -2   3   9         22.02          9.37         7.97 o
  -1   3   9         34.46         35.88         6.69 o
   0   3   9         68.84         83.05        12.99 o
   1   3   9         34.97         40.84         6.37 o
   2   3   9         20.39         25.86         6.66 o
  -5   4   9          0.71         -1.96         1.96 o
  -4   4   9          0.69          3.87         3.71 o
  -3   4   9         26.18         28.41         4.82 o
  -2   4   9         73.30         65.49         6.47 o
  -1   4   9        223.86        243.03        21.42 o
   0   4   9        316.45        335.70        17.33 o
  -3  -6  10        251.42        302.75        15.38 o
  -2  -6  10         11.06         16.91         3.72 o
  -1  -6  10         38.34         45.10         9.41 o
   0  -6  10          7.50         11.75         4.17 o
   1  -6  10        110.30        121.92        10.69 o
   2  -6  10         31.58         29.42         4.65 o
  -4  -5  10         77.61         79.68         7.08 o
  -3  -5  10          2.18          0.02         2.35 o
  -2  -5  10         30.88         33.45         8.52 o
  -1  -5  10         27.31         43.50        11.21 o
   0  -5  10        271.12        248.32        43.39 o
   1  -5  10         33.23         42.96         6.57 o
   2  -5  10         16.74         11.03         4.43 o
  -5  -4  10         13.60         11.38         3.65 o
  -4  -4  10          3.76          3.05         2.65 o
  -3  -4  10          6.05          9.87         3.75 o
  -2  -4  10         77.36         83.70         8.71 o
  -1  -4  10        141.56        154.81        18.48 o
   0  -4  10          0.63          6.09        10.97 o
   1  -4  10          4.85          4.44         6.89 o
   2  -4  10          1.29         -4.63         4.63 o
   3  -4  10         14.15          8.59         3.73 o
  -5  -3  10          5.29          4.56         2.40 o
  -4  -3  10          5.19          6.30         2.73 o
  -3  -3  10        236.97        282.24        14.53 o
  -2  -3  10         34.67         38.95         7.01 o
  -1  -3  10         57.27         56.12         7.65 o
   0  -3  10         35.56         30.95         4.65 o
   1  -3  10         34.19         28.80         4.45 o
   2  -3  10         30.52         25.02         6.18 o
   3  -3  10         47.64         38.37         6.67 o
  -6  -2  10         31.65         39.14         6.89 o
  -5  -2  10         21.98         23.19         5.48 o
  -4  -2  10        323.59        356.69        18.59 o
  -3  -2  10          6.38          4.24         3.33 o
  -2  -2  10         28.21         20.85         4.79 o
  -1  -2  10        279.37        275.81        15.08 o
   0  -2  10         81.60         73.70         6.13 o
   1  -2  10          0.95          0.99         3.56 o
   2  -2  10        241.43        255.69        12.28 o
   3  -2  10         85.73         95.49        18.78 o
  -6  -1  10        112.60        104.15         9.27 o
  -5  -1  10        154.49        160.86        20.04 o
  -4  -1  10         18.90         21.03         7.17 o
  -3  -1  10          3.34         -3.61         3.61 o
  -2  -1  10         90.57         98.69         9.03 o
  -1  -1  10         48.38         47.90         6.96 o
   0  -1  10         58.63         65.92        18.93 o
   1  -1  10        304.21        308.11        25.40 o
   2  -1  10        127.48        152.01        69.18 o
  -6   0  10         34.22         24.54         6.28 o
  -5   0  10         28.45         30.60         9.14 o
  -4   0  10          6.74         11.84         7.79 o
  -3   0  10          5.91          5.02         3.51 o
  -2   0  10          1.18          7.77         4.01 o
  -1   0  10        114.89        132.29        11.37 o
   0   0  10         53.15         58.80         9.92 o
   1   0  10        104.11        114.87        10.26 o
   2   0  10          1.62          4.15         3.56 o
  -5   1  10        123.78         73.68         7.46 o
  -4   1  10          2.36         -0.48         2.88 o
  -3   1  10         34.62         35.80         6.82 o
  -2   1  10        194.72        228.21        15.05 o
  -1   1  10         98.68        108.20        13.69 o
   0   1  10         59.98         62.13         9.00 o
   1   1  10          9.87         17.96         5.48 o
   2   1  10          6.92         12.52         8.53 o
  -5   2  10         31.38          9.37         5.72 o
  -4   2  10         53.22         46.36         5.92 o
  -3   2  10        111.75         83.62        15.13 o
  -2   2  10         76.92         71.22        12.61 o
  -1   2  10         20.19         15.79         7.50 o
   0   2  10         20.31         23.13         5.69 o
   1   2  10         30.85         32.57         8.75 o
  -2   3  10          0.25          6.75         4.88 o
  -1   3  10         33.93         33.15         7.98 o
  -2  -4  11         46.52         19.69         6.50 o
  -1  -4  11          1.19          4.39         4.79 o
   0  -4  11        126.95        238.36        18.60 o
  -3  -3  11          2.62          2.08         4.12 o
  -2  -3  11          1.27          6.11         6.44 o
  -1  -3  11        104.77        109.22        15.14 o
   0  -3  11         32.45         27.12        11.45 o
  -3  -2  11         20.80         27.17         7.72 o
  -2  -2  11         49.11         81.43        13.45 o
  -1  -2  11          2.27         -2.71         3.51 o
  -4  -1  11        107.78        129.43        15.92 o
  -3  -1  11         66.27         64.34        13.99 o
  -2  -1  11          0.36         -0.68        10.27 o
  -1  -1  11         59.20         73.19         9.59 o
   0  -1  11         74.58         86.71        10.83 o
  -2   0  11        138.68        146.76        15.38 o
  -1   0  11         39.49         45.31         9.59 o
                                                
